# Supplementary material for: Support for phosphoinositol 3 kinase and mTOR inhibitors as treatment for lupus using in-silico drug-repurposing analysis
Source: Arthritis Res Ther. 2017 Mar 11;19:54. doi: 10.1186/s13075-017-1263-7 (PMC5346251; doi:10.1186/s13075-017-1263-7)
Supplement: Additional file 1: — presents information about quality control of the data, SLE signatures, and significant results obtained: Sheet 1 shows information about datasets including their GEO identifiers, the SLE state, the cell type, and the microarray platform for each, number of control and case samples, PubMed identifier, and date of publication; Sheet 2 shows results of the quality control based on the percentage of missing values and the number of significant genes in each dataset of SLE; Sheet 3 shows the signatures of each dataset used to query on Lincscloud, significant genes sorted by fold change in each signature; and Sheet 4 shows the lists of drugs and knock-in and knockdown genes with similarity scores, median of similarity scores across datasets, and significance values (XLSX 182 kb) [file 13075_2017_1263_MOESM1_ESM.xlsx]

## Sheet: Data
Data sets found and selected from NCBI GEO database.
Summary of data set input. Data set marked in red have been discarted for the analysis
		GEO_ID	STATE	CELL TYPE	PLATFORM	NºCASES	NºCONTROLS	PUBMED ID	DATE
		GSE10325	Active	CD4+ CD3+ T cells	GPL96	14	9	18275831	2008
		GSE10325	Active	CD19+ CD3- B cells	GPL96	14	9	23826184
		GSE10325	Active	CD33+ CD3- myeloid progenitor cells	GPL96	11	10
		GSE4588	Active	CD4+ T cells	GPL570	8	10	...	2006
		GSE4588	Active	CD19+ B cells	GPL570	7	9
		GSE20864	Active	PBCs	GPL1291	21	45	21496236	2010
		GSE12374	Active	PBCs	GPL1291	11	6	19121222	2009
		GSE45923	Active	PBMCs	GPL11670	4	5	23962407	2014
		GSE11909	Active- Pediatric	PMBCs	GPL96	103	12	18631455	2008
		GSE61635	Active-RPN+	PBCs	GPL570	99	30	...	2015
		GSE46907	Active- Pediatric	Monocytes	GPL96	5	5	24829414	2014
		GSE37356	Active	Monocytes	GPL10558	10	7	...	2012
		GSE37356	Active	Macrophages	GPL10558	10	7
		GSE26975	Active	Neutrophils	GPL11670	10	9	21613614	2011
		GEO_ID: NCBI GEO identifier of the datasets. STATE: disease state. CELL TYPE: T lymphocytes, B lymphocytes, Myeloid cells, Peripheral blood cells (PBCs), Peripheral blood
		mononuclear cells (PBMCs), Monocytes, Macrophages or Neutrophils. PLATFORM: microarray platform. NªCASES /NºCONTROLS: number of case and control samples for each
		dataset. PUBMED ID: Pubmed identifier (“...” means that the study has not been published). DATE: date of origin of the data.

## Sheet: Quality Control
Information about Quality Control of the datasets (R.3.1.2)
The quality control was used to remove the samples and/or genes with more than 15% of missing values. Red color marks data sets where genes and/or samples have been removed.
The expression value of he remaining missing values (in genes with less than 15% of missing values) were imputed as the mean of the expression values of the gene into the case samples
or the controls (according to if the missing value appears into a case or a control sample).
			Pre-Quality Controls		Post-Quality Controls
		SIGNATURE	Initial nº Samples	Initial nº Genes	Final nº Samples	Final nº Genes	Observations
		GSE10325_CD4T	23	13214	23	13214	Any Samples/Genes have been removed
		GSE10325_CD19B	23	13214	23	13214	Any Samples/Genes have been removed
		GSE10325_Mye	21	13214	21	13214	Any Samples/Genes have been removed
		GSE4588_CD4T	18	21588	18	21588	Any Samples/Genes have been removed
		GSE4588_CD19B	16	21588	16	21588	Any Samples/Genes have been removed
		GSE37356_Mono	17	20694	17	20694	Any Samples/Genes have been removed
		GSE37356_Macro	17	20694	17	20694	Any Samples/Genes have been removed
		GSE20864_PBC	66	13193	58	11850	Some Samples/Genes have been removed
		GSE12374_PBC	17	13193	17	13193	Any Samples/Genes have been removed
		GSE61635_PBC	129	21588	129	21588	Any Samples/Genes have been removed
		GSE46907_Mono	10	19229	10	19229	Any Samples/Genes have been removed
		GSE11909_PBMC	115	13214	115	13214	Any Samples/Genes have been removed
		GSE45923_PBMC	9	17524	9	17524	Any Samples/Genes have been removed
		GSE26975_NEU	19	17524	19	17524	Any Samples/Genes have been removed
		The table shows the number of genes and samples of each dataset before and after performing quality control. Rows represents the different datasets.
Quality control plots
The plots represents the number of missing values for each samples of the GSE20864_PBC dataset (Is the unique dataset that has been modified by the quality control).
The X-axis shows the sorted samples and the Y-axis represents the percentage of missing values (%NA) for each one.

## Sheet: Lincs.Signatures
Signatures of each data set. Top 500 up/down regulated genes selected on unadjusted Pvalue ≥ 0.05. Not-matched genes on Lincscloud have been removed
		SIGNATURE	GSE4588_CD4T		GSE4588_CD19B		GSE10325_CD4T		GSE10325_CD19B		GSE10325_Mye		GSE11909_PBMC		GSE12374_PBC		GSE20864_PBC		GSE26975_NEU		GSE37356_Macro		GSE37356_Mono		GSE45923_PBMC		GSE46907_Mono		GSE61635_PBC
		Expression	UP	DOWN	UP	DOWN	UP	DOWN	UP	DOWN	UP	DOWN	UP	DOWN	UP	DOWN	UP	DOWN	UP	DOWN	UP	DOWN	UP	DOWN	UP	DOWN	UP	DOWN	UP	DOWN
			IFI44L	GLTSCR2	ISG15	ENO2	LRRC32	NET1	STAT1	FBLN2	SBNO2	MALL	IFI44L	RPL18	IFITM1	CCDC121	HERC5	WDR43	VIPR1	C4ORF27	MTMR14	CSTF2T	TMEM2	MSL2	IFIT2	FOLR3	RSAD2	EMR3	DDX58	BAG1
			RSAD2	ZDHHC11	HERC5	HEYL	MT2A	SSBP2	ISG15	EHF	EPHB2	F2	LGALS9	ATP8B1	IFI44L	KPNA3	ISG15	SPOP	HTR2B	ZNF430	BHLHB9	MDM1	CCR1	KCNA5	ANXA3	GRB14	HSPB1	EEF1B2	JUNB	EPB41
			ISG15	C22ORF31	IFIT3	SLC25A6	SPATS2L	N6AMT1	RGS13	AGBL3	PML	HOXD3	LY6E	RPL7	PSMD3	TAPBP	ARMC6	HEYL	TGM1	AP3B2	LGALS3BP	KIAA0408	NLK	TRAP1	ARG1	LECT2	IFIT3	EIF4B	PLSCR1	GUK1
			MX1	HADHA	OAS1	ZFPL1	TRAFD1	ZNF135	IFI44	MSI1	STAT1	TNFRSF11B	OAS3	RPS10	HERC5	PKMYT1	IFIT3	EIF2AK2	NPHP4	CUBN	MOGS	TCF20	EPHB2	DDB1	TNFRSF17	RAG1	IFIT1	RPLP0	SKP2	UBXN6
			IFI27	EEF2	PLSCR1	CD82	MT1X	PADI2	PSME2	SLC22A13	IFI35	MEGF6	WHSC1	RPL37A	IFIT1	SEC23A	SEMA4A	PRG3	APBA3	PYROXD1	HSD17B14	USP4	SQRDL	CROCC	MMP1	TPTE	OAS2	SORL1	SHOX2	FBXO7
			IFI44	PIK3R1	RSAD2	RTEL1	UBE2L6	SESN1	IFI44L	KCNH2	DDX60	IL17RC	IFI44	RPS4X	MT1H	CSTF1	OASL	STARD5	PDE9A	CCL11	PSMD3	TBPL1	SLC25A23	SOX4	MANSC1	PMP2	HERC5	ADAMTS5	POM121L9P	GYPC
			DDX60	TTTY15	IFI44L	ABCA2	CXCL13	GREM2	GBP1	TIMELESS	DUSP3	MAGEB3	SIGLEC1	BZRAP1	ISG15	SDF4	IFI44L	KRT6B	PTRH2	ADM	GMPR	MYBL2	PIGF	SCRN1	RNASE3	PLOD2	OASL	HYAL4	IFITM1	ASCC2
			IFIT3	EIF3L	IFI27	FAAH	PFKP	BAG3	RSAD2	CCL19	IFI6	OMP	MX1	AACS	CUL4B	PTCH1	TNFAIP6	MIF	ATP8A1	ASTN1	TMEM214	WRNIP1	TREH	GCDH	IGHA1	SYCP1	IFI27	SKI	IFITM3	MBNL3
			HERC5	ANXA1	DDX60	MMP17	MT1H	BACH2	CASP7	SLC25A37	FCGR1A	AHNAK2	IFITM2	RPS12	IFIT3	TRIM24	IFIT1	C11ORF2	ALG6	NUAK1	RPS6KA4	PGAP1	MRPL42	TRAPPC6A	CXCL10	CXCR6	ISG15	C1ORF56	CASP1	CAPN5
			MX2	UTY	IFIT1	VASH1	STAT1	HAAO	TAP1	SYBU	SLC2A3	DNASE1L3	USP18	HNRNPA1	APOBEC3B	ATP2A2	APOBEC3B	RBP3	WDR41	SLC16A6	TRANK1	PIGN	RNASE2	PABPC4	IFI27	SYCP2	LGALS3BP	C9ORF38	COPS5	YBX1
			LY6E	NAP1L2	IFI6	APOC2	LAMP3	KLRB1	EIF2AK2	LOC157562	IFIT3	SYT17	MX2	FKBP4	TNS4	TECTA	OAS2	INTS12	HMOX2	NR2E1	IL12A	ULBP1	IMPAD1	SNTA1	FCGR3B	LOC647070	IFI44L	CMAHP	PANK2	NPRL3
			IRF7	SEPT10	IFI44	CCP110	TLR3	SORCS3	OASL	MTOR	SERPING1	LECT2	ADAR	RPL21	USP18	GFRA4	CHRNA9	HECW1	GPX1	NGFR	SMYD5	NEK9	CREB5	SHARPIN	MME	NTM	SAMD9	ENPP1	TDRD7	SHARPIN
			USP18	TNFRSF10D	MX1	AMBN	IRS1	CCR2	USP18	CCDC40	IFI27	CD1C	ISG15	ABCB1	SQRDL	ADAM8	IFI30	ATP8A2	SNRNP35	CHL1	PPP2R2B	ZMYM3	ICA1	TRIM46	HERC5	RUNDC3B	HESX1	TTC3	CHMP5	DCAF6
			OASL	LY6G6E	MX2	GPAA1	PCK2	KCTD7	IFI6	POLG	LAP3	CCL27	PLSCR1	SERPINE2	TDRD1	SLC39A1	PCNP	GPR32	UQCRC2	ASS1	BOLA1	PRMT3	NAGK	TUBB	P2RY13	SPTLC3	LY6E	AKR1B10	SCO2	HAGH
			IFIT1	GCNT4	OAS2	ARHGAP32	TAP1	ZMAT3	PPP4R2	LRAT	RSAD2	POU3F2	OAS1	SORL1	SERPING1	NR2C1	GABARAP	NUP85	ITPKB	COL4A4	PARP16	THAP10	AATK	TBC1D22A	TMEM45A	ADAM3A	MX2	PDE8B	MYD88	OSBP2
			LAMP3	SORCS3	IFITM1	QARS	OASL	TTC9	KPNB1	DCN	ISG15	TCEB3B	LAP3	ZNF665	GBP1	PROZ	GBP1	ZDHHC4	FOLR3	CD84	COG4	EXOSC2	YME1L1	VAPB	CCL8	RBMS3	USP18	RPL15	IRF7	TNS1
			OAS1	FBL	LGALS3BP	GLTSCR2	BCL2L14	CLTC	LAP3	SAGE1	GBP1	RARS2	IFIT3	HADH	POLB	ITIH4	TAP1	BCAP31	PPCDC	IL4R	NAGK	CYP2C18	CD300C	IFRD2	ALPK1	XRCC2	IFITM1	EIF3F	ATG3	PLEK2
			PARP12	KLRB1	USP18	RGS12	CREM	TCAP	B4GALT5	MIR600HG	FCGR1B	BCAS4	SIGLEC9	EPM2A	GBP2	CD79B	IFIH1	RALGDS	RDH5	TUBB4	IFIT5	HNRNPH3	ABCD2	ZIM2	ORM1	SIX3	SIGLEC1	UNG	FOS	RIOK3
			SP110	ZNF671	LAP3	FBL	PSME2	TSC22D3	PLK4	RGL2	MARCO	TNNT3	TRIM22	PLCL1	MX2	ZBTB1	TDRD7	SALL2	CHKA	CYP4F11	HTR1E	CHP2	CCDC90B	CEBPB	NECAB2	MYH7	IFIT2	POMC	ID2B	FOXO3
			IGKC	EIF1AY	IRF7	GIT1	ISG15	DOK3	RALA	KAT2A	IRF7	ABCB4	HERC5	CAMK2N1	C1ORF135	CCDC81	TMEM123	HPN	PLA2G4C	NR2F2	DGCR6L	HRASLS2	GALNT10	C8ORF33	CYP27A1	OXTR	TDRD7	SYNC	ACOT9	TGM2
			LGALS3BP	SLC16A6	STAT1	KLK1	HERC5	PKP4	HERC5	CHRDL1	LGALS3BP	NDRG2	SPATS2L	HNRNPA0	OAS2	MAEA	DHRS9	CNOT6	PIGC	XPNPEP3	SPICE1	OXCT1	MYO1A	DDX49	RNASE1	ZNF287	IFI44	PABPC4	PTP4A1	FKBP8
			CD38	DLGAP1	BST2	HTR3A	NECAB2	ASB8	PLSCR1	CARS2	CCL2	ACSM5	SQRDL	CHMP7	ISG20	RAB25	SERPING1	XRCC6	SLC26A6	TRPC6	DDB2	CUX1	SPTLC2	LAMP3	IFIT1	GULP1	OAS3	GNRH2	TNFSF10	BCL2L1
			IGHM	SLC25A6	NMI	KCTD13	PLSCR1	LYPD1	SPATA6	KCNN4	ADM	TIGD6	IFIT1	RPL26	IL1R2	C1ORF144	IFITM1	CDSN	EMP3	DCLK1	IPO13	CPSF7	SLC10A2	RRP8	BPI	F7	IFI6	MSI1	OASL	USP12
			MZB1	RPL10L	EIF2AK2	HEBP1	SYT11	MMP28	BCAR3	B3GNT3	XAF1	LUM	SCO2	DAB1	TYROBP	ANP32E	CLEC4E	PDGFC	USP4	DDX6	FHIT	CELA2B	NAT8	KDSR	OAS2	PID1	TOR1B	RPL4	IFI16	RPS27
			IGLL3P	KCNQ1	XAF1	ARHGAP24	MX1	FGF9	NBN	TFDP3	FFAR2	NEUROD1	EIF2AK2	SLC35D1	OASL	RUFY1	CLIC1	CSTF2	ORMDL2	FGF23	CABIN1	QSOX1	PBK	SLITRK5	HERC6	RELN	RTP4	MXD4	LMO2	DNAJB2
			UBE2L6	SORL1	OAS3	RHOBTB3	KLF10	ZDHHC11	MAST1	UBR4	IFIH1	CELA2A	RSAD2	CCDC87	TTLL1	UNKL	FPR1	PER1	SIRT2	COL15A1	SCARB1	MERTK	SLC31A2	CHCHD3	FFAR2	SERPINF1	MX1	KRT10	FST	ALDH5A1
			IFI16	QARS	GBP1	EEF2	HIST1H4J	LY9	IFITM1	ELOVL4	STAT3	LY6D	IRF7	GEMIN8	PSMB9	PEF1	PSME1	C16ORF80	PIK3R5	WNT2	LYPLA2	GPR37L1	GNAT2	UBXN6	IFIT3	ASPM	EMP1	CACNA2D3	NXT2	SLC6A8
			IFI35	DSC1	CD38	OXT	USP18	SPRR3	FAS	RPL15	LAIR1	SCARB1	ENY2	DHRS12	FNDC3B	TGIF1	MX2	NAB1	NUDCD3	PECR	ATP5SL	RHEB	ASL	TPT1	DEFA4	MAPK8	IFIT5	ZNF266	SH3GL3	RBM38
			OAS3	CCR6	GLRX	COL5A1	CNP	FBXO22	XAF1	GGA1	MX1	EXTL1	LAMP3	PDCD11	NCOA6	RCL1	IFI16	AKR7A2	TGFB1	LSM6	MTMR7	ZNF614	MOB1A	SNRPA	OAS1	C15ORF5	LTF	PMP22	PHIP	MRC2
			TNFRSF17	ANKRD6	HIST1H2BH	ITIH2	PRPS2	PDE4A	YARS	ZNF467	AKR1C3	SPAG11B	FKBP8	PKIA	KCNJ15	PTGDS	PLSCR2	SDK2	BRWD1	ENTPD4	UCN	ILF3	PPP1R10	HOXA7	VNN3	TAC1	IFI35	TRPA1	MX2	BLVRB
			LAP3	SIAH1	TRIM25	RGS7	PHF11	DDX51	APOL1	LPO	OAS3	CNN1	COX8A	GNA11	IFI35	KREMEN2	CEACAM4	SLC29A3	NDE1	ZFHX2	UCHL1	NCAPD3	CCL2	STARD5	F8	ERBB4	PARP12	PCBP2	SRBD1	UBA52
			IGHA1	RPS4Y1	CHMP5	C20ORF27	RAB11FIP1	MYLIP	TBX21	LAIR1	SPATS2L	GALR1	NAPA	ALDH6A1	FCGR1B	SEMA3G	NFE2	SCRT1	RNF114	SLCO1B3	KIR2DL2	NPR2	RBMS1	SLC35D2	IKBKE	BMP5	STOM	QARS	ZBP1	POLL
			OTOF	PABPC4	CDK1	SLC2A11	CYP27B1	TREM1	LAMP3	INSL5	RAB8B	APOA1	IFITM3	TAF6L	NFE2	BMP4	SAT1	LCAT	RAB11B	SHANK2	SPSB1	HSPA2	CEACAM1	CHMP3	CEACAM1	AGBL3	KIF21B	ANGPTL4	TIMM8A	DPM2
			MT2A	PLK2	RRM2	HADHA	RSAD2	CBLC	ATOX1	ADARB2	NUCB1	HSPB3	HERC6	SOX2	IFI16	APRT	HMGCS1	SLC43A3	RGL1	MC1R	MPV17	MAPRE1	NIPAL3	MAGEA10	MVP	ADCY10	TAP1	OLFM1	SAMD9	PDZK1IP1
			PLSCR1	CYP2R1	UBE2L6	LPA	TSHR	TSPAN9	BST2	CADM4	SIGLEC1	TSNAXIP1	TREX1	UNC45A	GLRX2	WBP11	NUP43	TBC1D9	TSC2	CMKLR1	HMGN3	MED17	C3AR1	KDM1A	CEACAM4	CYLC2	RASGRP3	ALDH1B1	BCL2A1	ZNF451
			CHMP5	ABHD5	IFNAR1	PPP1R13L	RCN1	GPN3	NOD2	CCDC101	UBE2L6	PGBD5	IFNGR2	ANKRD46	CACNA1F	ADD2	SLC35E3	RPL36	RPS9	KIF1B	STAP1	SKIV2L2	EMP1	SERPINC1	PALLD	CADM1	STAT1	PABPC1	LECT2	ADIPOR1
			BST2	FAM13C	VRK2	RPS14P3	TMEM140	FAH	PIR	TAF5L	SLC1A3	NPPA	PSMA6	SGSM3	PLSCR2	TENC1	SNX10	FOXO1	TXLNA	PPP2R3A	ATP6V0E2	CBFB	MPO	TREX1	XAF1	TTPA	IFITM2	NENF	PIAS1	MKRN1
			RRM2	UBL3	SAMD9	ADRB2	IFIT3	ABCB4	IFI35	OBP2A	PLSCR1	SLC35E2	IL15RA	OMP	TLR2	PRY	DYNLT1	RAB5C	CKAP2	TCEB3	TBC1D2B	AKAP8	ATP8B4	NONO	SLPI	FAM106A	CHMP5	CHRM2	IFIT3	MXI1
			SPATS2L	WWC2	OASL	KCNIP1	LAP3	LOC157562	CHST12	FOXC2	CTSD	CCR6	IFI35	GSPT2	TNFSF10	GNRH1	TNFSF10	DSN1	MRPL34	KCTD17	YIPF2	DHX29	CFH	VN1R1	DNAJC15	ZNF117	DDX60	SOX4	HERC5	KEL
			PVRIG	OLFM1	BIK	NOS1AP	IFI35	MPP5	OAS3	ZNF574	OASL	FLG	STAT1	BAIAP3	CKLF	RAB21	ISG20	RUVBL1	PHF15	KIAA1751	WDR77	TDP1	CSNK1G2	RASA4	CTSG	NAV3	IFITM3	CCDC87	CTSZ	CAPRIN2
			MRPS18B	CDH19	HIST1H2BD	INTS1	IFI27	CBFA2T2	N4BP1	DCAF8	IGF2R	ATG16L1	TLN1	TCF20	TIGD6	CKB	ZNF672	CLDN17	C21ORF33	THRAP3	AES	TFR2	GLG1	ZDHHC18	CA6	FGF7	PRKCQ	UBE2I	ZFP36	GSPT1
			IGHD	GOLGA8B	IFIT2	CRIP2	KLHL2	TMEM177	FZD4	ESYT1	IFI44	KRT19P2	IFI6	TADA2A	PRR13	FAIM3	LEPROT	RPL32	LAP3	ATP1B4	TNN	ATAD2B	RNASE3	HIST1H2BH	KIR2DS4	STC1	KCTD14	NUP54	HIST1H4E	PIP4K2A
			TRANK1	ACVR2A	TNFSF10	FXYD1	DDX60	ANXA1	RTP4	DBNDD1	GK3P	NUAK1	GNG5	GYS2	IGSF6	FCHSD2	HRG	RPLP2	TESK1	TXN	SAMD4A	PRMT5	TRPM6	SLC25A38	SLC22A18AS	ADAM22	GPR18	MBTD1	ZC3H7B	IGF2BP2
			LAG3	IER3	FANCL	CNNM3	MX2	ANKRD40	MT1H	KRT18	LMNB1	GFRA4	CLTA	CHN2	CAST	AP1B1	CENPJ	RGS7	PIP4K2C	RAD51	LOX	DPF1	CEMP1	DPH5	RSAD2	FAM155A	PSMB9	TRPM4	RBCK1	PRDX6
			XAF1	DDX3Y	IFI35	PRDM4	IFI44	LDLRAP1	HIST1H2BC	MAP3K9	MT1X	KIT	FCGR1A	SLC35E1	MMP9	CPSF3L	F3	C12ORF51	PPP1R11	C1ORF105	CYTL1	MAP2K7	TRIM25	RPL32	MGAM	PGR	GBP1	PABPC3	IFI6	TRIM58
			MT1X	MIR600HG	TRIM22	RBFOX1	MED18	LMAN2L	SLC12A8	FSCN2	GTPBP2	EHD3	MS4A4A	DHRS3	C20ORF24	IFT74	USP25	ADARB2	RBM5	F2R	C2CD2L	NSMAF	LPHN1	SLCO5A1	KIF11	SCML2	ETV7	MIS18BP1	SP100	GYPA
			NMI	TRPC1	HIST1H1C	CRTC1	IHH	GPR183	ZMIZ1	CHMP7	MARCKS	THNSL1	TLR2	RPL23AP32	ARHGAP1	ASL	DKC1	RPS28	GAL3ST4	CENPF	MEGF8	BACH1	TMEM143	FOLR2	VSIG4	GRHL2	TRIM22	IPO5	CCR1	RANBP10
			TRIM22	SLC9A6	ADAR	NBEA	E2F8	LIAS	PPCDC	LAMC1	HERC5	CERS4	FFAR2	RPL10L	CLEC4E	IL1R1	MPPED1	HMGCR	TFPT	DMRT1	ABAT	THBD	HMGCR	MEF2D	IFIH1	SOX9	IFIH1	AP3S2	NMI	SRRD
			GBP1	ZNF423	INPP1	MID2	MT1E	RPL6	IL12A	ADD2	IFIT1	PP13	CTSA	ZNF571	NPHS2	INPP5D	CDC42EP4	PI4KA	CBFA2T3	CAPN11	SRPK3	RAB31	RPA4	CTGF	PGLYRP1	STATH	ZBP1	PLAGL1	TAP1	SNCA
			LGALS9	LRRC31	LAMP3	CLMN	AIM2	PACSIN2	PRSS23	DEPDC5	TAP1	LMAN1L	OASL	CERK	DDX58	LLGL2	CD300A	TOMM40	MYLPF	BUB1	EFNB2	YWHAH	PIK3CG	NPM3	CYP4F3	NDST3	XAF1	RASA4	RGS19	AQP1
			IGLJ3	AKR1B10	MT1X	IL18RAP	IRAK3	AK5	CLCA4	CLPS	CXCL2	MASP1	H1F0	PLG	SAT1	GRIA3	TLR2	LRRC49	RANGRF	GALR1	LY6E	GNAL	PSMB8	LUC7L	XCL1	SPOCK3	OAS1	HERC1	H3F3B	JRK
			IGJ	CCL20	IGHM	IL2RA	OR2W1	CROCCP3	SRGN	CAMK2N1	FNDC3B	ATOH1	IFI27	POLR1B	CASP5	SHARPIN	MRAS	ENPP2	ARFGEF1	AKR1D1	IRGC	FNDC3B	KCNJ16	HIST1H1C	CREB5	TEX12	DDX58	XYLT1	MYNN	GLRX5
			PARP11	DLG5	MAN1A1	CTSK	IRF7	KCNH2	CREM	MSLN	HESX1	IL12RB1	TDRD7	SGSM2	CES1	CDSN	SELL	C8ORF55	SRGAP2	PRPH	NEU1	OTUD7B	BRD4	ZNF586	SPINK1	NRG1	NAT1	PCDHA2	LY96	SLC4A1
			PBK	CERK	SIGLEC1	ST14	NFE2L3	ITPKB	PRSS3	DDX43	TOR1B	PIEZO2	ARF4	GDAP2	ALDH5A1	PNOC	PRPF4B	FAM134B	SNUPN	PAPSS1	RGS4	CD70	BCL11A	VEGFA	TNFRSF11A	GRM5	LHFPL2	NDUFA2	ALDOAP2	HBQ1
			PLAC8	SUN1	TAP1	HTR1A	IFI6	CABP1	CXCR2	IFNAR1	SQRDL	MYL1	S100A9	CCDC109B	BTG3	COQ4	CREG1	NAPG	PRKAR2B	C1ORF129	MARCH2	LMF1	MCL1	CIZ1	MNDA	MSX1	UBE2L6	PALLD	RPF1	MYL4
			SIGLEC1	AFF2	TNFRSF17	LAMA5	PSMA6	BAG2	SPATS2L	CD1C	MXD1	OR7E14P	H1FX	OMD	CACNB2	PAM	PDGFB	CSF2	BAP1	TBX5	P2RY13	FUT7	PIP	ZNF408	IFI44	SATB2	KIAA0509	LOC440792	TWIST1	PRRC2C
			GIMAP4	RPL35A	SLAMF1	CYP46A1	MT1F	RBL2	MAN1A1	PAIP2B	USP18	AKR1B10	BST2	ESRRG	TNFRSF1B	TNFRSF9	CNOT7	KLF4	PPFIBP2	CLPS	TMEM110	ZNF281	MTHFD2	C3ORF36	PTPRN2	APOC4	RHOB	KNG1	FBXL5	RNF10
			ISG20	C14ORF132	RALA	CTNS	RGS1	IRGQ	NDC80	OPCML	NAPA	NCOR2	MAFB	SEMA4C	RPGRIP1	PXMP4	ATP6V0E1	COX6A2	DACT1	WNK1	HOXA2	MAGEA4	SHMT1	TXN2	CRISP3	NLGN1	IRF7	NPY2R	IFI44L	PSMF1
			FABP5	PFKFB3	RASGRP1	VAMP1	HIST1H2BC	IL11RA	IL15RA	BIN1	IFI44L	CLPS	IFITM1	SYT1	NDOR1	CD46	TOR1B	HERC2	MICALL2	SCGB1A1	RNF187	FOSL1	CKAP4	POU6F2	C2ORF43	TMEM47	PRR7	RALGPS1	TRIB1	LYL1
			IFI6	EPHA4	SUB1	AHCY	FABP5	FHL1	PARP11	DDR1	ENY2	NES	MT1X	DNAH6	SELL	C11ORF1	OSBPL9	SMAD6	APEH	A2M	C7	DCAF17	ATP6V0E1	EIF3L	ERLIN2	ADAM5P	CCL2	CRTAP	ACAP2	RUNDC3A
			TREX1	SLA	MT2A	FCGRT	PLA2G16	NT5E	SNAP29	IL2RA	MT2A	EIF4B	RNASE2	GPC5	IFIH1	LBX1	CBR3	HCN4	RANBP9	MYO1A	P2RX7	ELL2	SNX19	ZNF33B	BID	APBA1	LAP3	PAWR	SERPING1	TSPAN5
			EIF2AK2	ATP2B1	NCAPG	NR1H4	OAS3	NR3C2	HPSE	EVPL	BHLHE40	FAM186A	ANXA2	EDAR	ITIH3	DDB1	SP110	PHF1	SH2D3C	CYP3A43	GPT	EFEMP1	ZNF236	RYR1	IFNG	STXBP5L	FCGR1B	CD44	SPTLC2	TMOD1
			TDRD7	TMEM35	STAP1	FAM189A1	IFI16	AP1S2	GUF1	ST20	PFKP	TNFSF11	ALOX5AP	GUCA2A	DHRS9	MYO5A	CSF3R	CYBA	TRIB3	SATB2	ACTA2	CSNK1G3	PHF20L1	TMBIM1	SLC16A10	FASLG	RNASE2	PCSK5	GADD45B	GATA1
			ADAR	SLC25A16	CISD1	RPS28	MTMR8	RFX1	MX1	FANCF	YKT6	ZSCAN18	DYSF	ZKSCAN5	WWC2	PIGO	PSMB9	MYL6B	WDR19	CEP55	CD5L	QKI	C10ORF88	SORBS2	TBC1D30	NPHP1	OTOF	EML1	WIPF1	ST6GALNAC4
			C1QB	DPH5	PSME2	POLD2	IFI44L	SORBS3	SEPP1	NT5C	RFX2	NMB	NDUFB7	ITGB6	TALDO1	HDAC4	SP100	FAHD2A	DNM2	USP49	GOLGA3	CXCR5	CASP6	COBL	MMP25	GAN	STAP1	SRSF11	HESX1	TRIM10
			SAMD9	INPP4B	ZCCHC2	HDAC3	SPOCK1	CEP170	LGALS3	EYA2	ACSL1	CRIP2	JAK2	ZNF253	GNG5	TRO	LTB4R2	GPR6	MRPS18C	IL12RB2	VPS39	NCAPD2	STX3	PCDHGB6	FLVCR2	WNT5A	ISG20	EEF2	TRIM22	WNK1
			PSME2	DNAJC24	MICA	SLC15A3	CENPN	PAIP2B	ATP5J2	ZNF257	RGL1	ZNF471	RRAS	MMP11	HRG	GABRA1	CCND1	INPP4B	ICAM2	NUCKS1	SGSM3	CCR4	MIA	RPL7A	TCN1	GABRA4	KMO	CD1C	TNFAIP6	NEK1
			CCR5	RPL15	PARP12	ZNF764	TLR5	EIF3L	INPP1	DSP	PTGFR	KCNE4	YWHAH	BEX4	TNFAIP6	SMARCD2	SCO2	PTGER4	ETV3	FUT2	KCNJ5	BRS3	FPR2	HMGA2	LGALS3BP	SHOX2	BST2	CALCA	RSAD2	WASF2
			CISD1	PIK3CB	TRANK1	NCR3	LGALS3BP	DHX9	UBE2L6	SNTA1	GK	ZNF440	CCR1	PRDX2	RHO	SDPR	RNF6	CPB1	KIAA0226	QSER1	SLC31A1	HUS1	ALPPL2	AFM	RAB20	DGKB	OPTN	HOXD11	SP110	KLF1
			PEF1	MID2	DTL	ALOXE3	BMP2K	NOSIP	MIR22HG	FOLR2	CXCL10	CD1B	PHF11	EPHA5	IFI44	HOXC11	SLC2A5	CDK3	NRF1	FBXO4	NTAN1	ZNF41	MAN1A2	LY86	SEPX1	LRRC17	TRIM21	IL23A	OAS3	SELENBP1
			MT1E	KLK12	KIAA0101	PHF20	LRP8	FAM102A	GOLT1B	ZNF259P1	IFITM3	IL12RB2	ARPC1A	MBD2	DYNLT1	DPEP1	SH3BP1	GLTSCR2	COL5A3	TFPI2	FAT1	UBE3A	SYNM	AGPAT1	SPINK2	ZNF257	CCR5	CDH12	TREX1	TACR1
			IFITM3	EVI2B	IRF9	RRP7A	CATSPERB	ANKH	LMAN1L	GBX1	PHACTR2	TNP2	TFEC	ATP5O	PELO	CLDND1	FCGR1B	SERPINA5	ATP6V0C	LRRC61	PLCD1	NETO2	COQ2	TCTA	DDX60	CTNNA3	CXCL10	RPL26	SLC5A12	ANKH
			OAS2	NRIP3	EZH2	NXPH4	SLC19A3	MANSC1	SLC3A2	ZNF324	APOL1	BMP4	CORO1C	ZNF813	NPC2	RALY	PHF11	MBP	KLHL18	POU1F1	ACYP2	AP4S1	DUSP6	UIMC1	TRAF3IP3	LPAR4	CRNKL1	RPL10L	IFI44	EPB42
			HIST1H2BD	AGPAT4	GLDC	PLCE1	CCND2	STX3	ERO1L	LIPE	H1F0	SCT	CNIH4	ZNF91	EP400	FZD2	PLAUR	GPR110	NLRP1	L2HGDH	ITGAX	CDH22	SLC16A3	C4ORF6	IFNAR1	RPL23AP32	PLAC8	SEZ6L	MOB1A	FAM46C
			AIM2	BRF1	PAICS	MYH15	PARP12	RUFY3	REC8	ZMAT3	STOM	HOMER2	GINS2	AK5	QPCT	ITGB6	SLC7A1	ZNF629	MUC1	FAM5B	INHBB	LMNB2	NTNG1	PARL	P2RX7	EXOG	GCH1	IPW	TBK1	DNASE1L3
			SP100	SGPL1	C21ORF91	ZNF586	ADCY1	ILVBL	IDH2	GNG11	CUL1	GLB1L2	JTB	EPPK1	DUSP11	NEUROG2	GADD45B	ZNF576	NAP1L4	C6ORF123	LAMA3	KCTD12	ARMC9	IMPDH2	IRF1	CCL16	ZCCHC2	LINC00483	CHSY1	ANK1
			STAT1	COL8A1	MRPS18B	KLHL1	ARHGAP11A	CXORF57	PSMA6	DPH5	PFKFB4	PKIA	SLC31A2	FAM134C	UST	WRNIP1	LAP3	RNF113A	RELA	PAPPA	WBSCR16	TCN1	SFTPD	GAS1	MS4A3	SLC17A6	FCGR1A	RAB40C	CXORF21	CARM1
			HMMR	SEC14L2	TDRD7	DDR1	FAM174B	RPL5	SAMD9	RBM4B	PLIN3	NEUROG2	S100A11	GPA33	TLR1	NUP62CL	FOXD1	CDC25A	EFR3A	DRP2	KALRN	TEX10	RGL1	CDC14A	MPO	CCDC15	CD38	CCNB1IP1	CEACAM1	CDC34
			PDLIM1	EEF1B2	RIN2	S100A2	TRIM22	HSD17B4	SMAD7	NCK2	SLC8A1	SERPINB4	FANCI	MEX3D	COX4NB	BAAT	SRGN	PRPSAP2	AMBRA1	EN2	PTCRA	UBP1	LBP	MYT1	ACPP	KCNJ5	ADAR	SNRPN	RAP2C	ATP6V0C
			IFITM1	BCL11B	C6ORF211	MAP2K2	ETV7	FLOT2	FNDC3B	INF2	SLC30A10	TRPC6	MT1F	N4BP3	CAMP	PFKFB3	FNDC3B	GOLM1	BLVRA	CTNND2	PCBD1	ABT1	RAB36	BDKRB2	KRT23	FAT1	LGALS9	IL36G	SLC35F5	CDC27
			CDC45	GLIPR1	TLR7	MED31	TGM1	ASB13	SCO2	GFOD2	MRPL42	MUC3B	PARP12	RHOBTB3	CDC42	GDNF	TFAP4	DSG3	ATP5G2	THAP10	NEK11	CAMK1G	S100A11	SCN4A	LCN2	FGL1	MS4A4A	RPS4X	ISG15	CCNI
			DRAP1	EIF3D	ADA	ETNK2	TBC1D30	SPRY2	SERPING1	KLHDC10	NFKBIA	SNCG	IFIH1	UPF3B	MAN1A1	HIVEP3	STAU1	ATP2B1	PITPNB	PSG4	SLC12A4	UNC119B	KLRK1	RGR	CD177	SNCAIP	TMEM140	RPL23	IL1RN	TTC39A
			MT1H	VIM	MELK	THAP10	CHMP1A	F2	MOCOS	CYSLTR1	MILR1	GPR31	OAS2	TMEM8B	RAB9A	HDGFRP3	TLR1	MYO6	GNPAT	TLR5	GLP2R	RAB35	MOB3B	SLC17A4	DGCR8	SOX11	HIST2H2BE	EIF2D	CYSLTR1	ZER1
			TAP1	KRT76	ISG20	SPON1	YARS	NAP1L3	CDK2AP1	CRYGD	TNFAIP6	SV2A	HIST2H2AA3	PCSK5	FGF18	TAF15	GSTCD	SLC17A3	SCAMP4	SGCD	CCDC88C	GP2	CCL17	RUNX2	VWA5A	TNFSF18	CUL1	EEF1D	PRKCE	CTSE
			ETV7	ZNF257	PDIA6	ARHGEF18	SELP	C12ORF10	GOT1	CCDC144A	LY6E	CEP68	TOR1B	DNAH2	SCO2	HIPK2	SAMD9	COX7A2L	TOE1	OR10H1	CCT6B	GNAI3	IFT74	ART1	C14ORF159	MERTK	IGHM	OR6A2	HIST1H4A	MARCH8
			MKI67	LRRC19	HOXB1	SPINK5	PRDX4	RARA	ERH	UTF1	MYOF	CYP2F1	DDX60	ADAMTS5	ANXA3	RAPGEF3	MT1H	MRPL4	ROGDI	LRRTM2	UBE2D1	DNMT1	BTN3A1	CHD1L	FRAT2	COL3A1	KIRREL	BCAT1	NFIL3	COX17
			TNFSF10	SIRT1	HIST1H2BF	ATP6V0A1	TSPYL5	INPP5D	KLF10	ELOVL5	TFEC	CRCT1	H2AFY	CTDSP2	BTN3A2	GPD2	PHTF1	CES3	NDUFB4	FAM55D	TLE2	SPATA5L1	ATP6V1C1	ESPL1	TNNT1	AUTS2	MYOM2	CD4	ADAR	OPTN
			H2BFS	GNAQ	CHST12	KLF4	SOBP	MAPRE2	FBXO22	ATG9A	RBM7	LOC100506571	FMNL1	PCDHGA1	C9ORF46	GATA3	GBP2	DLG5	LONP2	MYL1	VAT1	ARVCF	UBE2Z	THOC2	NTSR1	DIAPH3	IGKC	CDH15	XAF1	RPL37
			CXCL13	PCNX	IFIT5	KIF5A	CCNA2	MYO1D	TXN	HARS2	CMKLR1	LGALS14	GLB1	FGFR1	NMU	STMN4	IFI35	ARFGEF1	FNTB	RYR2	HEXA	C11ORF95	SELPLG	NELL2	RRM2	BDNF	MSMO1	JAG2	IFIT1	LOC157562
			CENPA	PDIA2	APOBEC3F	AUTS2	GBP1	SLC31A2	YIPF4	ZMIZ2	NLRP3	P2RY10	NFE2	LPHN1	IRF7	CLK3	ZFP37	DUSP6	N4BP2L1	ZNF250	UQCRC2	EPB41L3	FAM134B	MMD	CEACAM8	GPM6A	C1QB	GIT2	MYO10	EIF4EBP2
			IFIT5	EEF1G	SMC4	PDK3	MMD	CRIP1	WSB2	ABCA3	HIST2H2AA3	MYOC	OS9	ISOC1	RTP4	C12ORF4	STK3	HSD11B2	GGCX	DNAJC22	DZIP1	NAB1	LILRB2	PMS2P4	ELANE	IL2	IFI16	OXA1L	MARCKS	PIKFYVE
			CHST12	CXCR4	MCM4	NEDD4L	TRIM21	RPL31	SEMA3C	TMEM164	B4GALT5	COX7A1	LGALS1	ZNF93	CASP1	CCDC88C	C20ORF24	CREBBP	EPHX1	MMACHC	SLC12A9	MDM4	CCDC28A	CGA	ATP6V0A1	DLG5	ANKRD28	RPL37	IFIT5	GOLGA4
			TRIM21	SIK3	NDC80	XPNPEP1	URB2	HTR5A	SLC16A1	HRH3	MT1H	MYOG	COX6A1	CYP46A1	ATAD5	CCR7	RHBDF2	RGS4	DHPS	NEDD4	STAT5A	NCAN	CXCR1	RGS17	OASL	C10ORF68	APOL6	KIN	IGF1	TRIM13
			HIST1H2AC	DPEP2	PPARGC1A	MYH4	CSF2RB	SSR2	ADM	ASB4	MEGF9	MAS1	PML	PRR14L	GCN1L1	PCM1	HDAC9	TRPM2	CIR1	GRM6	ATP5E	PCNT	FKBP10	CLDN14	SELENBP1	ABCB1	CCL8	RPL10A	SPCS3	BAG6
			CLDN5	CITED2	C11ORF48	HTR7P1	HS2ST1	CDS1	MAGT1	MAPRE2	CCR1	SEMG1	TALDO1	C1ORF109	SACS	RCOR1	PIK3R5	RPL29	TMEM208	HP	TRIL	S100A14	TYMP	THSD4	COQ7	FBXL18	SCO2	LGR4	PLSCR4	IBA57
			RBX1	NUAK1	RBX1	EEF1B2	PMCH	PDGFRL	DENND1A	RNF141	NUP62	CCL25	ACSL1	HPD	PALMD	CHRD	USP4	KRT81	CCDC93	ZFP36L1	SLC17A9	DDIT4	ARHGDIG	OMG	HSDL2	FGF13	NFE2	CAMLG	OAS1	HYMAI
			LXN	ID1	ZWINT	BAMBI	SLC27A2	SYPL1	TMX1	GABBR1	ATP6V0C	DRD3	UBE2L6	KIAA0586	FCGR1A	GYS1	PSMB8	ATP2B2	ABCA1	ATP1B2	KCNE1	ATF7IP2	OLFML2A	RNFT2	TNFRSF10C	FGF12	APOL2	SPTBN4	TLR1	RBM14
			TOP2A	SPEG	PEF1	CSNK2B	TYMP	NPM1	EHD4	TNP2	TYMP	DNM1	ISG20	CYP2C9	POLR1E	RGS6	NSFL1C	URM1	ARHGDIG	THBS2	PLA2G1B	CAMSAP2	HDHD1	HMGXB3	CD163	MYEF2	SERPING1	MEGF6	DES	TRAK2
			NDUFAF1	UPB1	IFITM2	HOXC6	ZCCHC2	RANBP6	MBNL3	ZNF813	TNS3	NDOR1	MT1E	MRPS27	FAM46A	C9ORF78	LY75	C20ORF30	ZFPL1	OR7A5	B4GALT4	PTCH2	PRSS1	TCTN1	EGR2	GNAO1	ATP6V0C	LOC100507424	IFI35	RPS24
			DCTPP1	SCAF8	CCNA2	TPM1	TOX	DNAJB1	TOP1	EPCAM	BLVRA	CAPN5	UBE2Q1	SNX13	TXNL4B	REG1A	RNF13	CLN3	RPL10	HTR1F	XAF1	CLEC5A	GABRE	SEMA4C	DDX58	KPNA5	HIST2H2AA3	FAM189A1	DHRS9	SLC48A1
			PRMT5	TOMM20	TUBG1	SPACA1	SMG1	NPRL2	NKG7	PEAK1	MOB1A	RHCE	TET3	OR2H2	S100A11	DDX47	BET1	RPS5	PVRL2	CGA	PDE8A	HBEGF	UBFD1	CPLX2	LHPP	LPHN3	DNAJA1	POFUT2	AZI2	PIGC
			ZRSR2	VTN	SPATS2	GTF2A2	RYR1	PKI55	ANP32E	EMCN	OTOF	RLN1	SH3GLB1	ZNF669	CKS2	GAL	RTP4	ERLIN1	ING4	HELZ	SIRT7	CAPZA2	MOCOS	WDYHV1	TTC9	TP53AIP1	APLP2	NAP1L1	CLEC7A	CCDC91
			CNP	SAMSN1	ST3GAL5	SYBU	ASB6	SH3YL1	MS4A4A	DIS3	APOL6	SPAG11A	NEU1	ERAP1	ALDH3A1	CLU	STAR	RAB11FIP1	ANKFY1	FGF7	LY96	SLC16A10	MPRIP	RBM38	SLC22A18	CDK5R1	IGHA1	PLTP	LMNB1	KIAA0754
			HIST1H1C	VASH1	C2ORF47	SEC14L2	CHRM5	FRAT1	IRF7	SEMA3D	GMPR	CALY	FAR2	ATP9B	PARP8	ALDH6A1	NEU2	MTMR11	LRCH1	CHRNE	TMED3	PCDHB13	GLUL	KIAA0226L	UBE2C	L1TD1	SLC16A3	RPS8	SQRDL	HNRNPM
			AHSA1	OSMR	CACYBP	DGKG	RTP4	FBXO2	NMI	LHFPL2	C1QB	GPR125	PSMB8	ATXN10	ZNF238	SLC28A2	SPATA20	SLC43A1	RERE	ALK	DPEP2	TLR1	KLK3	THG1L	NFE2L3	HTN3	NMI	SNPH	ZCCHC2	YY1AP1
			IRF9	FZD6	RACGAP1	KDM4B	TNK2	VARS	NUS1P3	TNXB	SSB	MTMR7	BCL7B	TMEM30B	MMP26	APOBEC2	ITM2B	ECHS1	B4GALT3	TLR3	CAPNS1	TOB2	TMEM59L	MOSPD3	HAL	HCG9	GLUL	DES	CEBPB	BNIP3L
			YARS	MMP7	IKBKE	SCAI	SOS1	NKRF	TUBG1	NSUN5P2	MT1E	GATM	CAMP	CTF1	FOXM1	BAI3	PSME2	TCL1B	DDA1	ART3	COPZ1	PID1	ACSL3	RBKS	RIPK2	SCN2A	GCNT1	HTRA1	GLRX	KANK2
			TWIST1	CXORF57	DCLRE1A	MAST4	GSTZ1	STARD3	SLC15A1	RPA4	TMOD3	KAL1	RBX1	TMEM134	PHF11	TOP2B	PYCARD	RMI1	AKT1	USH1C	PROS1	HNRNPF	P2RY13	EGF	NINJ2	PTN	DEFA4	LOC145678	HMGB3P1	LPP
			CDCA8	SDC2	UBASH3A	CAPN11	GCNT1	SEL1L3	HERC6	PPP6R3	TEX12	PRB1	CAPG	UQCRB	PPM1B	SMR3A	TRAF3IP2	UBFD1	WNT7A	FABP7	SHH	WISP3	MAGEA3	CNGA3	ZNF23	RAB27B	SQRDL	TACR1	UBE2J1	TESC
			PGAP1	PFN2	IFITM3	ENC1	ELOVL6	NBAS	ISG20	ZNF692	NMI	SOX21	PRR13	CCRN4L	TBC1D4	CDIPT	PCDHA5	CD14	PQBP1	CCL16	SLC1A7	FCN1	TRAPPC8	CALR	CELSR3	SLC13A4	MYOF	ZNF562	LILRB2	KRT1
			PSMB8	ZFP36L2	ARHGEF3	KLHL36	REC8	ZNF467	TPST2	CD1D	BST2	FGF17	GMPR	SLC6A2	INSL5	CD72	DPM3	PTMS	SHC1	RORB	GADD45G	ARHGAP6	CASP7	SMAD7	ACSL1	PROS1	GBAP1	ENDOU	TRAFD1	RBM6
			E2F1	CSPG4	BTN3A3	TGFBRAP1	ICA1	ZNF227	CHST2	TCTN1	EPB41L3	NR3C2	SPI1	IL17B	USP4	VCP	CXORF48	ATP5D	GIMAP6	CYP3A5	ACOT13	CCL24	CD300A	PMM1	TBC1D22A	ODAM	DYSF	TOMM20	MMADHC	DDI2
			IRS1	IL1B	SLAMF7	C20ORF195	TFEC	APOC2	SPCS3	LAMA5	IFITM1	LOC441601	LTF	JAG2	S100A12	WDR60	IL7	S100A13	TXNL4B	DOK4	FAM8A1	FOXC1	AP4E1	AKAP17A	HOXA1	MS4A5	ANXA4	RPL6	EIF2AK2	RAD23A
			MCM7	ICAM3	MRPL35	AIM1L	HOXB7	ARNTL	SLC7A11	DAZL	CDKN1A	CYP2J2	IGFBP7	TMCO6	TSR1	HDAC1	TMEM106C	OTUB2	USP33	CIT	TREM2	ARHGAP5	RRM1	ZBTB5	ZBP1	PAPPA	FOXM1	TPRKB	GAGE1	FAM208B
			ORMDL2	CASS4	COX5A	FMOD	CIB1	PRUNE	MCFD2	PI4KA	RBMS1	GPR27	MTMR14	DDX28	TAS2R9	VCL	NMI	NOD2	FUCA1	NEU3	XPNPEP2	WNT3	ALDOA	ADCY2	ISG15	KCNJ13	ACSL1	PAPSS2	ETV7	SERF2
			ZBP1	USP9Y	DHX58	BCS1L	MICB	LITAF	PKD2	SYT17	ANXA7	PTMS	FAM127B	NRSN2	APOBEC3G	ZFAND3	CSF2RA	HMGB2	NPDC1	C14ORF162	GSTT2	NME7	DYNLT1	SLC43A1	TTLL4	CADPS2	AMIGO2	RPS10	S100A11	FIS1
			KIAA0101	FAM169A	CRIPT	SEMA4C	MSX1	ST20	BTG3	ZNF592	DSE	KISS1	SLC37A1	LPAR3	UFD1L	CDK5R2	CDA	CRYBB2	C22ORF36	SPAG11B	KLC2	DLK2	MEF2C	CKMT2	RTP4	ZNF385D	RNASE3	FOXP3	UBE2A	UBB
			SERF2	RPL5	RAB27A	OBSCN	NFKBIA	CERK	NDUFA4L2	ITGA10	SOD2	C11ORF16	TM9SF2	TAGLN3	RNF24	TBX2	HRAS	CHERP	CST3	AMOTL2	SLC47A1	ARNT2	BPNT1	WDR48	SIRPG	C1ORF21	TCN2	RPS14P3	C20ORF24	TFIP11
			XIST	IER5	CSHL1	RNF123	PPIF	SLC2A8	DUSP5	C20ORF195	EHD4	EEF1A2	NMI	MAN1C1	UBFD1	PHF2	FAM111A	GSTP1	MAP2K7	EMX2	ANP32A	NFKB1	MAPKBP1	DRD4	BTNL8	PLSCR2	TAF13	ZNF185	RNF19B	SLC14A1
			PSAT1	CSAD	APOL6	KRT38	MCM10	TMEM204	MRPL4	RGS19	CHST12	USP53	PLP2	TMEM186	BARX2	G3BP2	CCR10	ADCYAP1R1	ARAF	RSRC1	HEG1	MRPS31	PRL	TAS2R7	SNRNP25	NNAT	JAK2	SOS2	CLEC4A	ENTPD5
			TNFRSF13B	SENP2	IGKC	MACROD1	CACNA2D1	ESM1	HP	SYDE1	EIF2AK2	PIK3R3	PSMA4	ZNF33B	S100A9	CD40	OLR1	N4BP3	SPEN	SOSTDC1	ZNF692	PCID2	TMPO	GPR35	PPPDE2	SLC4A4	KLF2	FAM90A1	RARA	WDR59
			DHX58	GNA12	UBR7	FAM66D	NFIB	CAND2	TAF2	ZBED1	IFIT2	HRK	SCPEP1	MED31	E2F8	ANAPC13	POMP	NKIRAS2	CNP	GAS8	HIST1H2BN	GCNT1	TLR7	IST1	CD24	THBS2	PML	PRDX2	TOR1B	NUDT4
			IFIT2	EIF4B	NOSIP	CTAG2	ARID5B	RAB35	RAB27A	EIF3D	PSMA6	C22ORF46	SERPING1	DECR2	CEP72	SLC25A6	TIMP3	VEZF1	DVL1	PRRX1	ZMYND10	SUZ12	ALOX12B	SGCG	LTB4R	ID4	DHX58	C6ORF48	STX11	THRAP3
			PML	GALNT12	CDC45	ABCC8	ISG20	TRIM2	TMEM135	NRF1	CCL8	CELA2B	RRM2	PRKCH	HTATIP2	PRPF18	LY96	BAI1	CLEC1A	KCNK3	FXYD6	SLCO1B1	ATF6	C21ORF2	KPTN	KIF18A	GZMH	POSTN	DCLK1	WDR60
			PTTG1	KLF3	ALAS1	TNFSF9	IKBKE	ST3GAL1	POMP	ABCA7	SH3GLB1	MYH1	NOP10	P2RY10	DCLRE1A	RARG	LRRTM2	DKK2	RNF40	KCNA5	MOSPD1	DKK2	YIPF6	ZBTB32	HPCAL1	ZNF536	FPR3	RPL5	TRIM21	HBZ
			CCNB2	ZFY	H2BFS	RNASET2	SP110	SLC25A6	MT1E	RPGR	MAF	HIP1R	SLC4A2	SMG9	ZNF160	ESPN	CDK6	PUS7	ZNF259	CCDC15	OSBPL2	XYLT1	SLC29A2	POLR2J	LY6E	SEMA6D	NUCB1	ZNF611	CASP5	HTR2B
			MELK	DENND4A	IFI16	P4HTM	IFITM1	PC	COL9A3	ASB1	MT1F	GPR20	CDKN1A	FAM134B	OAS1	CD1A	CASP6	ZRSR2	AANAT	LUZP4	FRG1	IL25	TTI1	EIF4B	N4BP1	TFCP2L1	FPR2	BHMT2	LAMP3	STRN
			HDHD1	ARHGEF9	MYCBP	ICAM3	IL18R1	IGHG1	LSM12	BAIAP3	PSME3	SEMA3B	GAPDH	TAOK3	PAXIP1	RPL22	RNF24	PARP11	C15ORF39	ZAK	AMZ2	TLE4	ADCY7	NDUFV1	PPAP2B	PURG	FFAR2	ZHX3	CD58	GRAP
			H1F0	ARHGAP32	RBBP8	PRKACG	B3GAT1	RNASE6	ATXN1	A4GALT	SLC16A6	SMR3A	NUPL1	INTS1	NFKBIA	KCNE1	TMEM100	FGB	FAM13A	AFF1	PEBP1	GOLM1	HCRTR2	PLA2G10	COL9A2	OMD	CLU	TBL1X	LYRM1	SPTB
			ALAS1	FAM124B	PBK	PDPR	OAS1	ADAM15	HIST1H4J	ARHGAP24	GRINA	ZNF259P1	DHX58	DIXDC1	COMP	B4GALT3	EXOC2	C10ORF28	HARS	TAS2R8	CUTA	ZBTB7B	RANBP17	MAP7D1	MMP8	THSD4	ELANE	RPGRIP1	MX1	PKI55
			GNAI1	TMEM151B	MRPL44	EGOT	KIF18B	PIGQ	CAV1	SLC16A8	TMEM185B	KANK2	LCP1	RASL11B	CSPG4	MKRN2	LMCD1	RPL10A	DNASE1L1	DTWD1	CXCR1	C7ORF49	EMP3	EDEM3	MX1	SULT1E1	ZIC4	RRN3P1	CPEB3	RGS10
			EXO1	GADD45B	SHFM1	ZNF263	SCO2	SURF2	IFIT3	SEC14L2	TCN2	SNED1	BLVRA	EPHB6	MSRB2	SLC6A13	IL18RAP	GPR37	FEM1C	SLC18A2	COL10A1	G6PC	SNTB2	ZGPAT	PUS1	DNAH3	GMPR	NR1D2	CAPZA2	DCUN1D1
			MYL6B	KLHL12	CHEK1	PCDH12	ARHGEF3	HSPA6	NAMPT	KLF17P1	CHODL	PDZK1IP1	PLBD1	IREB2	AKAP10	TNFAIP1	MYO1D	MTUS1	FAM131A	CLDN16	P2RX1	OR1A1	TOR1A	GH1	LACTB2	HOXC10	BLVRA	REV1	GABRA4	WDR37
			AARS	PCBP2	DHRS9	ABCC5	CACNG2	GPR110	GTPBP8	PMEPA1	CYBB	AKR1B1	RETN	CAPN9	CASD1	INSL4	ZBTB10	ARL4D	RNF2	S100A2	TSPAN32	TSR1	IFI35	SRSF8	LDLRAP1	NR0B1	HOXA10	NCAPH2	RNF13	RPL35A
			MRPS31	RPL4	CASP8AP2	FCER2	CDC20	FBL	LRPAP1	MARCKSL1	TMOD2	SHBG	AHNAK	GDF11	PKN2	EIF4B	VEGFC	DDX3X	ABAT	RGNEF	C14ORF2	HIST1H4L	IRF7	VAV2	PDSS2	PSG6	GTF2B	SATB1	HIST1H2AL	ZNF14
			TRIM27	C9ORF156	EVI2A	CD1C	HERC6	TPPP	ADAM9	PDLIM2	N4BP1	LRRC49	RAB8A	FEV	SFRP1	MYH7B	PPFIA1	HSD17B8	RNASE4	KCNA6	DHRS7B	ITK	CXORF21	MZB1	C11ORF51	NAG18	TNFAIP6	RAB4A	TYMP	CUL4A
			CDC20	NR1D2	HIST1H3E	CEACAM6	ZNF536	MSRB2	GALNT14	BEND5	OAS2	PIK3IP1	IFIT2	MAPK13	MED8	HARS	GGH	BRS3	BTN3A3	ZKSCAN3	CA11	TROAP	LAMC3	BRE	CDC42EP2	NRXN1	CSTF2T	RPS17	CTBP2	TAL1
			ADA	FADS3	SLCO2A1	ANKS1B	HDAC9	SVIL	YWHAH	DYNC2LI1	GRB2	GUCY1A2	DYNLT1	SRPX	ATG7	BSDC1	MAP1LC3B	ZNF574	HIST1H2BE	MYRIP	PITX1	UGT2B28	UBE2A	CCT2	MYO10	NR2E1	MFAP1	SLC6A14	TNFAIP3	FLCN
			OIP5	COL5A1	PRDX1	SLC22A8	PSMB8	DPEP2	GLRX	ANKH	AQP9	PTP4A3	PGLYRP1	MID2	IL12RB2	PIGA	BCAM	HSD17B14	NUP160	ENPP1	ABCC10	FRYL	CEP350	ANO10	CA4	ADCY2	APOL1	ITGAE	IFIT2	PDCD6
			LTA	ZNF277	CAV2	TAGLN	BLM	MRPS2	SDF2L1	BLCAP	CD63	FCER1A	GRN	DNTT	CETN3	HS2ST1	CDKAL1	ZFR	RABEP1	IMPG1	ARF3	NOL7	NDOR1	LETMD1	TCTN3	PLEKHA5	HEG1	RPS5	EPHA3	POLR1E
			PPP1R2P9	IRS2	STX7	CNGA1	PSME1	SLC25A37	EZH2	JAM3	ACTN1	CA8	MT2A	ACSM3	IFI30	PRDM16	FHL5	MLC1	RARS2	DMP1	UTP18	ZGPAT	EFNB2	PLCB1	EAF2	CLSTN2	ARHGAP25	CD1D	TBCC	SSBP3
			CHI3L2	KIAA1279	BAZ1A	ITGB4	DTL	HDHD3	SGK1	ZNF672	F11R	AMBP	UQCRC1	PHF7	WFDC2	BAI2	PDHA2	DOCK1	MICA	DCN	CHAC1	SCYL2	MX2	MAP4K1	MMP9	TLR3	CCND3	CUL5	MOB4	LEPREL1
			KCNS3	RARS2	E2F3	DGAT1	CEP97	PGS1	IFI27	NECAP2	C1GALT1C1	CDX1	APOL6	FOXN1	GCA	GPR12	CHCHD7	SNRPB	GPATCH3	FLRT2	DES	NOL11	TSPO	SHB	UBE2L6	GPM6B	GZMA	KIAA0141	DYNLT1	ZHX2
			KLHDC8A	SSR2	AZI2	STIM1	N4BP1	RIOK2	CTNNAL1	SHOX	CAPG	PKI55	PSME3	LEPRE1	GPRC5A	INPP5A	TMEM121	COLQ	MRPL49	FOXF2	OAS1	NAV3	ADAP2	TOMM20	TREX1	FBXL7	ATP8B4	RPS16	ELF1	BPTF
			SHCBP1	AIM1L	MKI67	LHFPL2	SPC25	CCDC88A	SENP2	PRKCB	PIM1	SLC19A3	LSP1	TMEM59L	B3GNT2	IDI1	DHX58	PRF1	CORO7	FGD1	RARRES3	CD1E	PRM2	HOXD9	CEACAM6	NR2F2	H1F0	PLA2G6	NADK	ADNP
			FARSA	HNRNPH2	ZBP1	ZNF787	EMR1	FRMD1	IQGAP2	MAML3	SPTLC2	TRPC7	GCH1	DTNA	RNF2	CD1C	IFI44	RPL37	TGFBI	MAGEB2	S100A13	RRM1	LIG4	C11ORF30	KMO	FAM182A	SLC17A5	TGFBI	FCGR1A	HCRP1
			PTPRCAP	CALY	MRPS28	YPEL5	SEMA3G	PROCR	SLAMF1	PDGFRL	HPSE	PLCB1	PLEK	SNCAIP	CTRL	KIAA0408	ANXA10	ITGA6	TMEM158	MS4A5	TUBG1	MATN4	MTMR9	RPL37	CLEC4E	PHEX	ACVRL1	SPATA6	PARP12	ASB1
			PAQR4	PRKY	KIF11	ERI3	TCF7L2	DCTN2	EDNRA	EPM2A	PSMA3	VCX2	ANXA1	USP20	TNFRSF10C	ISCU	FCGR1A	SLC38A1	NADSYN1	ELAVL2	NDUFA1	IPO8	CDS2	LINC00094	EPHX2	SCGB2A1	LGMN	RPL23AP32	FCGR1B	LILRA4
			MYB	ZNF286A	CERS6	KCNS1	ODC1	TWSG1	GMPPA	KCNE4	NRAS	GTF2A1	NUCB1	C8ORF44	PSME3	ATG16L1	DYNC1I2	PHKB	SPTLC2	ALAS2	CAPN5	C11ORF58	PLEKHH3	ALDOC	SLC9A8	PDE1A	CEACAM8	ING2	SECTM1	ESPN
			C11ORF48	NR3C1	OTOF	B3GNT4	ATP5J2	GPX4	CDC27	MMP17	GADD45G	GRIP1	BLVRB	KCNK3	ARF4	IMP3	S100A12	CHST2	FAM135A	GNA11	CRYBA2	URB2	IFI27	ATAD3A	APBA2	FAM46C	MT2A	BOK	DDIT3	MAP2K5
			IL12RB2	FASTKD2	PLAC8	IL10RA	MANF	RRP7A	CCR3	RPL6	SLC3A2	ANP32A	GSTO1	SCAPER	PIN1	ABP1	WFDC1	OAZ3	DNMT3A	GCC2	HGF	CNGA1	STX12	RTN1	NFE2	TSPAN6	HSPH1	WWC2	PLAUR	TTN
			HIST1H3C	GOLGA8A	MRPL42	POLL	CDK14	CALM1	NRAS	MOB3B	GSTO1	IFNA1	TMEM59	SOX12	TFE3	MAGEA3	IGSF6	SLC27A5	ZNF224	HIST1H4C	NR1I2	SPOCK2	DGUOK	SERPINA5	LGALS9	PASK	MNAT1	PTPRF	GBP2	FKBP1B
			GPR171	WDR26	CTBS	TUBA1A	SMC6	RPS25	BLVRA	CYB5R3	BARD1	LRRN2	VIM	COL9A1	NMI	TNRC6B	FCER1G	CHST1	ZSCAN16	SMR3B	CPN1	INSIG1	B4GALT4	SMAD6	PLAGL2	ESRRG	SP110	IRF4	SNX10	BRD4
			NCAPG	VENTXP1	DLAT	HAPLN2	BTG3	LOXL1	RAD1	PVR	GLUL	SPINT3	STX4	XRCC2	CDA	GPR98	LPO	CFI	COL9A2	PTPN3	ESR2	FLT3	WSB1	SUPT5H	OLFM4	BACH2	FRAT2	S100A14	MFSD11	SYNE2
			KIF11	ARIH1	TYMS	GRM6	RAB27A	UPK2	CDK17	MYO1E	SAR1B	FBXO24	STX11	CYP17A1	NUCB2	SLC12A4	YEATS4	CHD7	RNF31	FUBP1	MZT2A	ATP8B4	PYGB	PMCH	CSF3R	PAPPA2	TARDBP	WNT11	DKFZP434L187	ZNF609
			CDC7	WDR47	WIPI1	CTBP1	CHST11	SCPEP1	APOL6	LTB	PSMB8	HTR1A	PCGF1	SGK2	GYPA	FADD	LPGAT1	PRY	C19ORF54	SIKE1	SPON2	TRIM9	RBP3	GRIN2C	LILRA2	PIWIL1	NDC80	HNRNPA1	GNG5	KCNA5
			EMP2	CLK4	TRAFD1	ESR2	EZH2	RNF6	DDX60	ZNF263	P4HB	CD1E	ATP6V1D	CYP3A4	ATP6V0E1	AGPAT4	SERF2	PJA1	SLC37A1	FAM49B	GTF3C2	FMR1	EGR2	PPIA	JUP	ATP1B4	LIMK2	UCN	GNAI3	NGRN
			MT1F	IGF2R	MOXD1	ANGPTL7	ARPC5L	CHRNB3	UCK2	CHKB	NCF4	CHRM4	PTTG1IP	KRT10	CDK5RAP2	ZNF205	PSMB5	BAIAP2L2	MEF2C	SPACA1	MR1	CASP10	HESX1	ABCE1	NCF4	FOXG1	SP140	EIF3M	DLX6	NEDD4L
			PRPS2	TPPP3	ETFA	NDUFS7	GNA15	MTHFR	ENY2	SCTR	CD300A	KRT17	PSMD8	NDRG3	IFIT5	CD99	C1ORF183	ECT2	RNF5	THSD4	PDE6G	ZNF768	SIGLEC7	HAUS7	AGL	PPFIBP1	CD69	CTSK	RAB8B	CROCCP3
			HIST1H2BE	RRN3P1	JUP	UBAC1	EIF2AK2	BEX4	ZWILCH	TPST1	CCL4	VTN	DCTN1	TRDV3	MAP1A	PSMD10	BSG	RPGRIP1L	LILRB1	AOX1	ADH1B	BIN3	QRSL1	GOLM1	ERICH1	ANK2	SLCO4A1	HDAC11	MAGI1	KLHL36
			MRPL42	CYP4F2	MZB1	ID1	IFIH1	SLC6A8	CDC73	ST18	KYNU	SRY	LCN2	SUCLG2	ZNF571	ACP2	ASPM	CACNA1D	C10ORF76	HOXC8	STUB1	ODF2	CTSD	PLIN2	CCR3	FIGF	IL1RN	ANKRD36	LY6E	WDR45
			SRR	ZBTB16	SCO2	TRPM8	CHEK1	ELOVL4	PRDX6	NOD1	ZNF576	SPAG8	UCHL3	FBXW4	PCSK1N	COMT	CASP1	OVGP1	PROZ	CDH10	CLCNKB	ZEB1	PCDH9	RYK	MYL4	OMG	HSPA1A	SS18L2	SAT1	CCND3
			TYMS	LITAF	DBI	PENK	WNT5A	CRTC1	COX5A	CDH11	RNF19B	ARHGAP6	KIF1B	EIF3M	CLEC4A	OSBPL10	RNASE6	C8ORF51	TNS3	NPHP1	TPO	TTF2	LOC155060	SAE1	SNX16	FPR3	TYMP	AMPD3	CACNA1E	CCDC15
			TAPBPL	LOC100286895	PPID	CTNNBIP1	FNBP1L	DNASE1L2	RPL39L	PAPOLG	UCP1	P2RY14	SRGN	ZNF335	IFITM2	SLC22A13	DUSP14	ATP5S	SLC22A18AS	HTR2C	SORCS3	SLC1A2	LIFR	SPATA5L1	CHI3L1	LAD1	ST8SIA4	NPHS1	RRAGD	TSTA3
			PARP4	PRKCB	BUB1	ZNF358	SP100	RORC	RNF11	RHOT2	TMEM180	GH2	RENBP	SPEG	GPRC5B	TSPAN32	DCTN4	DIP2A	C2ORF42	LOC647070	PCMT1	TROVE2	LRP12	RPL4	STX3	XPNPEP3	CXCL11	ZNF395	HHEX	SNRK
			FAR2	SLC41A3	SLIRP	RPL10A	TDRD7	PDZRN3	SPATS2	HEBP1	APOBEC3A	GABRG3	TMEM11	CLDN6	TMEM121	CPA4	MARCO	CLC	LGMN	ZNF669	DDRGK1	ALOX5	RNASEL	CADPS	LAIR2	ETV1	GCLM	SIAH1	STAT1	ANKRD36
			TMEM140	UBR4	CLEC2D	FBLN2	GADD45G	ZNF613	CD58	ENAH	PCK1	KCNG1	LYL1	RPS28	CACNA1G	ALDH1B1	EVI2B	PPY	MTOR	FUT8	CD6	SEC24D	GNRHR	PDZRN3	VNN1	MAB21L2	FKBP5	NR3C2	EDEM2	MAP4K5
			SOX9	ALMS1	C1QA	PCYOX1	GPR19	SORL1	CHMP5	RBM23	IFIT5	APBA1	PSMB9	DDX54	CTDSP1	STIL	IFITM2	FLRT1	GPATCH1	PAPPA2	CTH	LY6G6C	ETNK1	ZNF385D	TXNDC3	ELAVL2	BDKRB2	DOCK5	SQLE	HMBS
			TK1	NRCAM	MT1H	PTGDS	GINS2	ABCB1	ARMCX3	MARK1	DAPK1	PKP1	CD101	PAFAH2	PSME1	DPYSL3	CDR1	SPG11	CD300C	SPIN1	THY1	IRS4	CHMP5	SMO	SP110	CLGN	DLG5	ARL3	LOC284244	MICAL2
			IKBKE	WSB1	C9ORF40	IRF6	DUSP2	CDH7	HJURP	HSPBAP1	GNB1	GPR173	CNPPD1	BRD8	PTK6	CD14	SLC2A8	GRB2	ZNF767	S100G	CALM3	CPSF6	GPBP1L1	TAC1	PRSS23	MBL2	N4BP1	RPL31	ARHGAP29	NOL12
			MKRN3	ARID4A	FAS	CRABP1	ZNF80	CBX2	YES1	ZNF778	APLP2	DCC	SUMO1	GPR125	SERPINB1	SH3BP5	CRYZ	SERPINA4	CREBL2	DUSP10	CACNA1H	ADSS	KIAA0040	CRYL1	SPSB1	PEG3	FXYD6	TNFSF15	SLC17A6	MID2
			IGHG1	ITGB1	IRGQ	MORC4	FLT1	CKAP4	PGAP1	FAM102A	PLP2	GUCY1B2	PPP2CA	RNF216	ABCC4	PRLH	NFKBIA	GJB5	FBXO3	SULT1C2	GPA33	FILIP1L	AURKC	SORCS3	CHST7	SOBP	NKG7	LPHN2	DDX60	GMPR
			CCKBR	NAP1L3	MORC3	LDOC1	PTH	IRS2	ASCC3	PTOV1	BMPR2	APOB	CYB5R4	DDX52	UPK1B	THNSL2	CES2	PLEKHA5	PUS1	ACTL7B	APOBEC3F	GSTTP1	CDC42EP2	ZDHHC8P1	DPYSL4	WDR78	RPS6KC1	KLF13	GUSBP11	DNAJA4
			BANF1	ZNF532	PSMB8	SLC1A5	GRAMD3	UCP2	PDE6H	PIK3R2	STRN3	TSPAN1	KDELR1	SORD	PLSCR1	ZNHIT2	MTF2	LDHC	S100PBP	ZNF423	MICAL1	BMI1	APOL6	RPL12	RPS6KA2	TOX3	LAMP3	RPS26	LYN	ITPKB
			DTL	ETS2	F3	LTA4H	PLS3	PTAFR	SLC31A1	UBE2I	XRCC4	ALDH5A1	MARCO	IQCK	DTNA	TMC6	ST7L	PGF	PRDX4	CAPN5	REC8	RAB14	PRPH	PCCB	MPI	PAGE4	ENPP4	EIF4EBP1	ZFC3H1	MIR600HG
			RFX5	HERPUD1	CCND2	SPG7	C19ORF66	HMGA1	IFIH1	SERGEF	HNRNPUL1	SERPINB13	FCN1	SOCS5	CEACAM6	MMP20	TBK1	NDUFA5	CSRNP2	C11ORF67	DNAJC4	TRA2B	RNF170	UBE2K	PRKACA	TBX3	KIF1C	KLKB1	DUSP1	GLTSCR2
			ZNF428	RASL11B	MAT2B	IGHA1	PGAP1	BTF3	RAP1A	SLC25A6	CEP170	SLC25A4	APLP2	MED4	IDS	SLC9A3R1	LRRN2	CRNN	TXK	TFAP2A	FABP7	GGT5	CPEB3	PMF1	MBOAT7	FST	TBK1	HSF2	EVI2A	ESRP2
			TUBG1	SLC9A7	CLDN7	LILRA4	WWC1	ECI2	PARG	MAT1A	C19ORF66	PSORS1C1	SERPINB1	NRP1	PHC1	C11ORF61	FLOT1	CLOCK	TRAK2	USF2	GPAA1	USP13	FAM179B	ZC3H3	ANKMY1	POLR3G	SWAP70	NUBP2	TLL2	UBE2O
			EZH2	ENTPD6	DLGAP5	LENEP	STAG3	AKR1B1	ZNF286A	LEPREL4	TRIM22	GRAMD1C	MNDA	AZGP1	CD38	RANGAP1	ROCK1	PDE4C	ESD	ABI2	TRIM22	SP2	SLC22A14	HSP90B1	FLOT2	KLHL1	KLHL11	BTF3	CLGN	KRIT1
			HIST1H2BH	TGFBRAP1	INHBA	CDH22	PRTN3	POGK	DDX19A	LRRC1	FUT4	NFASC	LRP3	DIEXF	ZNF562	HTATSF1	IL1R2	MXRA5	MOGS	SCML2	KLHL36	TRMT5	WDR7	GRIK3	TRIM14	GRIA3	BFSP2	NUCKS1	SYCP1	CUX2
			GSDMD	PRNP	CHI3L2	PQLC1	IL2	TNNI2	CUL2	ST14	IL1RN	PAX7	CRISP3	OPN1SW	FTL	KRT18	C17ORF59	GLYAT	MYCBP2	SP4	SLC6A12	OSM	ZNF160	CCDC28B	XPO6	BRDT	OLFM4	RPL13	ADAM18	ATAD5
			NT5DC2	CMPK1	ANXA4	DHCR7	PLAT	HIST1H2BJ	SELT	DKKL1	DDA1	ALOX12B	TRIP12	JPH2	PCNT	RARA	MCM7	NDRG2	CACNB2	RPS2P45	AGMAT	HP1BP3	VIM	GPR3	SLC25A37	PCDH17	MGAT4A	ERC2	PRRG4	EIF5
			SOCS2	ZNF217	GGT5	NARFL	P2RX5	FCER1A	NDUFA2	DUSP13	RBMS2	IMPDH2	S100A10	CELSR2	IFI6	ASCL1	PSMD7	CRYAA	TCTN1	AKR1B10	EGFL7	AGTR2	ENOSF1	RPS27A	SLC15A3	SPINLW1	RGL1	ZKSCAN1	AIM2	CYCS
			LSM2	MAP4K3	ASPM	MGAT4C	LY96	CA5B	MT1X	CCL18	CTBS	LTB4R2	KIF23	BAZ2A	NUP37	ABI1	SOD2	C6ORF10	SPHK1	BRDT	PSMD11	TULP1	HAPLN2	PITX3	DFNA5	ZNF556	CCL4	SLC28A3	MCL1	RPL7
			USP6NL	CLEC7A	LPIN2	FAM169A	TIPARP	NPPB	CCND2	ZNF132	CTSA	EFNB1	IL1RN	OR7E19P	TDRD7	PLA2G6	TROVE2	ISYNA1	CLN5	KCNK2	PROC	PLA2G2A	ZNF532	CABIN1	PLD1	MYO3A	IFNGR2	SNHG3	NDUFB3	RABGAP1L
			GNPDA1	HBP1	UBE2V2	HGS	CYP2J2	PRPF8	TMED9	DLK2	CHST11	SCNN1D	ASPM	PJA1	SH2D1A	EYA1	NCF4	GRRP1	PTPRN2	HIST1H4A	USP6	COQ2	RNF144A	MYH1	NOV	UNC13A	KCNJ6	RPH3A	MAPK3	AKAP11
			DENND2D	TNFRSF11A	MT1F	CHPT1	POU2AF1	IGHM	KIF20B	LAT2	PPP4C	GPLD1	COMMD4	CAMSAP1	PRMT1	PRDM1	ZNF264	ELL	C16ORF80	HBXIP	CPSF4	TECTA	SSR3	WFDC1	C11ORF75	CNTN6	DYNLT1	ARHGEF6	DHX58	TRAF3IP2
			CDC25A	RPS8	PSMA7	VIPR2	POLE2	SLC18A2	CDKN1A	OSTF1	SCO2	ITGA2B	PPP4C	ZNF3	DRAP1	MAB21L2	SERPINB8	SPOCK1	KIAA1598	KCNC2	ALDH3A2	CDK17	LHFPL2	CRABP1	FAM8A1	PRUNE2	GBP2	RPL22	ARPC1A	AHSP
			TXNDC9	GALNT3	PLS1	EEF1G	TIPIN	FGF22	UCHL1	LETMD1	RAB1A	IGHM	PSME1	SFMBT1	PARP12	XYLT1	SH2B2	SMR3B	TMEM134	TRIM48	PRKD1	DYNC1LI1	ATG13	PARK2	PLEKHB1	FGF2	GAS6	ZXDC	MVP	MPP5
			NTHL1	PDE12	ARNTL2	QSOX1	IFIT5	ZBTB6	SLC17A6	ARHGEF7	PDE6D	MUC2	ARHGAP26	SLC2A2	SOCS6	MAGEF1	C12ORF35	NPLOC4	GPX2	CRCP	C9	TMEM194A	SFT2D2	HMGA1	ID1	OTOR	C1QA	APEX1	EFHD2	LRCH1
			SPAG6	RNF103	GLP1R	ANKRD2	ADAMTS1	VIPR1	RGS2	VPS8	HERC6	C16ORF3	COMMD3	TNFSF11	PAK2	TAS2R8	RHO	GLP2R	INPP5A	FLRT1	CNBP	EDEM1	WWP2	MTPAP	SIGLEC7	CYP3A7	MT1F	RPL17	UBE2L6	SMARCA2
			HESX1	SSBP2	LSM14A	LARGE	NMI	CFH	GFPT1	TIMM8A	HIRA	HCRTR1	SLC9A1	LMBR1L	C14ORF93	PTH2R	FZD3	DHX30	DMXL1	IVD	SYNGR1	MSH6	ITIH1	ILKAP	IFT122	OVOL2	CD24	ZNF652	B2M	YIPF2
			TRIP6	SEC24B	HSPB11	KRT31	PAICS	MSL2	KIF18A	FSTL4	VASP	PRR5	FPR2	KIAA1045	PSG7	SLC12A5	C6ORF64	APPL1	MGST2	UNC5B	HHAT	DOCK10	DEFB1	TRMT2B	NADK	NTRK3	SLC1A3	CLEC1A	OAS2	SEPHS1
			GEMIN7	YPEL5	ITGB6	HK1	KANK3	DGAT1	NEAT1	BTF3P11	NUS1P3	FGF6	UFD1L	BCAP29	MNDA	TCL1A	DNAJB4	RNPEPL1	MED25	RHBG	GSTM4	SERPINE1	RBX1	ZFAND1	FAH	NCR2	TUBA8	RPL34	RB1CC1	BABAM1
			SAMD4A	KLRF1	HIST1H2BI	AKAP7	DCTN6	PCDH8	SEC61G	RPS21	TMEM123	REG1A	HNRNPAB	NMT2	PPA2	C20ORF195	POU4F3	FBXO5	C19ORF29	FUT9		LEPREL1	SP110	LMNB2	KRT2	DAAM1	C10ORF2	RPS23	TSEN34	TUBD1
			ARMCX2	IGFBP3	ANKRD36BP2	SLCO1A2	YEATS2	NAALADL1	PADI2	POU4F3	GNG5	KRT16	S100A12	SLC25A16	PHACTR1	LDLRAP1	RASIP1	GEM	N4BP2L2	SPTA1		SMC2	METTL4	ERCC2	SRD5A1	TJP1	DOT1L	ALDH1L1	DR1	YOD1
			CASP7	STAG1	HERC2	GGA3	PELI1	RAI14	GMNN	CA5BP1	PSMB3	TEX11	LY96	METTL21B	CD93	PRF1	CAMP	ZNF207	SSR2	DOCK5		TSN	CCL8	C19ORF80	MBOAT2	ACSM5	SLC12A8	CDK19	KPTN	PCYOX1
			DHCR24	RPLP0	CAPRIN1	PARVA	C12ORF4	FXN	HMGB3P1	PC	NRIP1	KIF22	PDLIM7	C16ORF3	FLOT1	NME6	GPX5	PRKCG	PLCL2	BPHL		C21ORF91	EIF2AK2	GADD45B	LIMK2	KITLG	GTF2E1	NACA	FCER1G	ZMIZ1
			UBE2L3	KLHL24	DENND5A	PLEC	MEOX1	CLCN1	SRBD1	ARHGEF18	KLF10	STC1	S100P	ELSPBP1	TAS2R13	PRKX	LPPR2	VCP	DYNLRB1	EPN3		MAGI2	MYO10	HGS	ERI3	ALPP	GLS	MEIS2	TJP1	KPNA6
			FOXM1	ARL4C	PTTG1	PABPC1	TLE3	MID2	CCR8	TEF	ARF4	PDLIM1	ZYX	DND1	SP110	SSR3	SERTAD3	SHOX	MAP6D1	SERPINE2		PIK3R5	SPG21	KLRF1	THRA	FOXA1	ATP13A1	PID1	GBP1	SEPT9
			SEC22B	WNT7A	DBN1	RIC3	DUSP5	ABHD8	DCTN6	FCER2	BLOC1S1	FZD8	CECR1	SLC25A38	BMI1	ALK	FCN1	E2F1	NOSIP	HBBP1		CASS4	LGALS2	SRRM1	CUEDC2	DNAH7	MON1B	SLC29A3	LGALS8	ATP5J2
			TMOD1	NNAT	CRNN	AXIN1	ABCC1	POLR2J4	NFE2L3	LTA4H	LAMP2	SLC5A5	DEFA4	SORBS2	LRRC6	PACS1	HBXIP	HPX	ITGA4	PFN1		PEX26	CSRNP3	NASP	ZMAT5	CLPS	UAP1L1	CSRP3	TOM1	PLVAP
			NCAPD2	RNF38	DEFA5	EFNA3	USP15	PLEK2	CIT	ZNF16	PTK2B	MRC2	VCPIP1	FLT1	BCL2L2	KRT33A	KIF18A	SRR	REC8	KCNE4		TTC27	SAMD9	USP9Y	MT2A	DAZL	PANX1	CAMK1D	G0S2	CHORDC1
			STMN1	RPL18	UBE2C	EIF3L	ADAM9	HSD17B14	PSG11	IL10	ATP6V1C1	TTC21B	ACTR3	C4ORF29	BCL2A1	SCNN1D	MYB	PANX1	SLC3A1	TREH		RAC1	GRN	ARHGEF38	SIGLEC1	MYO6	LFNG	HHLA2	ADAMDEC1	EIF3B
			CDT1	SLC25A3	C1QB	UNC119B	ADM	EPHA1	CHAF1A	HUWE1	LAMTOR3	CRYBB1	NPTN	TIMM9	KRT23	ACTN2	HEPH	PLEKHA6	AHNAK2	COLEC10		HIST1H4C	PEF1	TOR3A	BSCL2	TBX5	FAM69A	PDCD1	FAM8A1	GYPB
			NUSAP1	CALM1	LRMP	C8B	TRAF4	AKIRIN1	MRPL35	EMILIN1	RAB13	CCR3	B4GALT5	FTSJ1	PROP1	SARS2	CD34	HIPK1	VPS26A	TAS2R14		DRD3	FRMPD1	SNAPC2	NDUFB6	CLCA4	HTR2A	ITGB3BP	DDAH2	LOC202181
			FLOT1	TNFAIP3	ZBED2	MDC1	BUB1B	CEP164	ATAD2	C5ORF45	PRDX1	SOX9	LIN7A	ARID4B	PGLYRP1	CD151	TANK	GC	LGALS2	CYP1A2		RND3	ALAD	YAF2	DUS4L	SEMA3E	TSG101	GATA6	SLC2A3	C9ORF78
			CLGN	APPL2	CDKN2C	DEF8	KPTN	PLEKHB1	HIST1H2AE	LIMS2	UBE2S	ARHGEF38	TSPO	SPRR2C	BDKRB1	KIAA1045	ID2	POMT1	PIH1D1	MET		DDX39A	PLXNC1	HIVEP2	CD1D	MAP3K13	PARP11	RPL7A	CNTLN	EEF1D
			SELL	RCAN1	HIST1H2BM	NAT8B	SLFN12	EPHA4	CDCA8	PCDHB3	RPS27L	SERPINA3	PAFAH1B3	MLLT11	TCTN1	TMEM134	UBE2B	APOA1	MAL	HS3ST3A1		SUCLG2	ANP32E	MKNK2	PQLC2	MORC1	SPR	PHC2	APOBEC3A	FBL
			C4BPB	LEMD3	AURKA	BEGAIN	IL1R1	SLC7A6	GK	PLEKHA8P1	LEPROT	KCNK15	GK3P	ZXDB	BRAF	GPR17	APEX1	VPREB3	AP3D1	TOX3		VGF	CYSLTR2	ZNF136	DET1	A1CF	FAM65B	APLP1	HSBP1	ATM
			ZWINT	SERINC1	FGFR1OP	FLOT2	TACO1	PRKRA	MAGEB4	VPS11	HBB	SMAD9	CALM2	CHRNA6	SCN7A	MYO16	RAB23	GRIA3	CAPNS1	C17ORF53		MT4	TDRD7	ACSM3	PDIA5	ERN2	G6PC	BTG1	USP18	HDGF
			CCDC53	CRTAP	PIM1	LOC644450	APOL1	USE1	CCR2	PRSS12	LGALS9	RNF39	BIK	CDHR1	AATK	PTH	RGS20	NT5DC2	ZNF75D	UPK2		DKC1	IFI30	SMAD3	C6ORF64	ATXN3L	STAT4	SEC14L1	CD164	SIK2
			PRDX4	RPS6KA6	STK38	RPL15	SGK1	TMEM50B	SRP72	KIR2DL2	SLC4A2	SLC7A4	LGALS3BP	DOCK1	TAPBPL	MED1	TRIM38	GSTM5	IFITM1	C12ORF51		NR4A2	FANCI	GUSBP11	ASB13	TSHB	C2ORF47	ANXA9	ISG20	SERBP1
			TPX2	MED21	TREH	PAX7	NLRP2	SEC61A1	TARS	TEC	GM2A	ACR	CHMP2A	CRTAP	CLSTN2	CDK2AP2	PDE8B	CSNK2A1	GTF2H4	GABBR2		ARMC1	OGDH	FRZB	FKBP15	MKRN3	GPD2	LZTFL1	SHOC2	NUP43
			SCO2	MAP3K4	ST3GAL6	IMPDH1	IL7	EIF4B	FABP5	KDSR	DHX58	CST1	PEF1	BICC1	SMURF2	ALDH9A1	ERLIN2	LYRM4	ICK	WNT5A		NUP54	OSTF1	POLD2	CAMKK2	SLC27A6	RNF8	APBA1	FTH1	THNSL1
			OLFML2A	MEFV	CLIC1	PCNXL2	MYB	PRNP	GPR137B	RHOH	CREG1	FAN1	SCNM1	ERBB2	SEPT4	ZBTB5	WASF1	G3BP2	LHFPL2	G6PC		CD1C	PANX1	ARFGAP1	IL11RA	PAK3	NDUFAF1	PCYOX1	PCDH11Y	FAM117A
			CISH	PPP1R10	APOBEC3G	TMEM176A	OPTN	MIA	SSR3	TESK1	CORO1C	TAT	NCSTN	CDH10	MAGEA1	GKN1	NXF3	CD7	PANK4	DNAH7		DET1	PIK3C2A	BCL2L10	GPR97	CCDC33	TMEM45A	RPL38	RMI1	NAA15
			RTP4	TSPYL1	ARPC5L	ZBTB22	HIST1H2BD	CCDC64	METTL16	ZNF74	SSTR1	PTPRT	TNIP1	TOB2	ROCK1	THBS2	GPR161	CKB	DNASE2	DMC1		HIC1	GCAT	MRPS2	ASF1B	FAM55D	BLNK	TMEM80	SCN3B	CELF1
			C21ORF33	PDE4B	CA5A	SPINT1	CCNB1	HSD17B11	NUFIP1	SEMA4G	GBP2	NEU3	ACIN1	UPK2	AAAS	PHOX2B	SFXN1	KIFC1	PABPN1	NAV2		COPS3	SERPINA4	AOX1	CCNJL	MOBP	PRAF2	PPM1F	METAP2	ID3
			BDH2	CCNL2	ASF1B	ALDH1A2	PIM1	SYTL2	HIGD1A	GOLGA2P5	CES1	MMP26	OLFM4	PLXDC1	IL12A	PBX1	MMP7	RPS8	POLM	APCS		ANXA3	TMEM184C	NOL4	DAB2	MFAP3L	PRO2964	RBM4	LILRB1	PRKD3
			SMAD1	DENND1B	KIAA0040	KLK13	STEAP3	PCDHB12	OXTR	DCX	LY96	GATA1	TMEM183A	MUC2	ZNF282	CDH16	PLAA	UXT	ZNF3	ITGB1BP3		FAM46C	IGF2R	CXORF36	MAFF	HDGFRP3	GTPBP1	TFRC	BIRC2	UPF3B
			GLRX	HNRNPA1	TAF12	LRFN3	FNDC3B	GTPBP10	CCR1	KBTBD2	ETNK1	PLVAP	TAP1	UST	HSPB2	AKT3	DECR2	PDCD1	C19ORF6	CSPG5		HNMT	SLC2A4	EIF2S3	IL1R2	CSRNP3	CBR1	SETD6	STC1	KLF12
			HIST1H2AJ	CSDE1	CBX3	KCNH2	CCNE1	TNFRSF1A	SRP19	NCF1C	BLMH	CTSZ	LILRB3	MAP3K14	SFRP4	STUB1	PTPN6	PLTP	MAFG	ATP8A2		GPR183	TOP3A	TMSB15A	LARS2	EPHA3	ST3GAL5	RCOR3	HIST1H2BD	RAB22A
			C19ORF66	PARD6B	LTA	DBNDD1	APOL2	TLL2	ATP6V1A	UBIAD1	PPIF	FOXN1	CBR1	SIX2	DCUN1D1	RPL8	FANCA	CLDN9	HMGN4	NPTXR		TGFBI	MOSPD2	ABCF1	TECPR2	ATRNL1	MR1	RPL27A	C19ORF66	OAZ1
			BLNK	PITX1	PRMT5	LAMC1	BMP8A	MAVS	HMGN3	C19ORF80	CXXC4	OR2H2	GRINA	UFM1	CHAD	EPB41L4A	HRH4	SPOCK2	ADO	MAB21L1		FBN2	PPP1R1A	TAF1C	OAS3	DUSP10	RNF185	SMURF2	PAK3	CNPPD1
			IFITM2	SEMA4C	GALR2	WDR25	TMPO	FOLR2	TRABD	PLEKHB1	S100A11	RAD21L1	BLOC1S1	PITPNC1	SNX10	HRH1	MXI1	DGKI	FBXO42	RAG1		EFHD2	NDUFAF1	STARD3	PGAP2	IL1RAPL1	AIM2	LTA4H	STAT3	MGA
			PSMB9	MED31	MREG	LAIR1	IL1RAPL2	CTSW	BHLHE40	ICAM3	FMNL1	MAFK	ARNT	HPSE2	PEX3	SLC2A6	SLCO4C1	RNF39	TMX2	KRT38		WDR48	CPSF6	FER	CPA3	MMD	ETNK1	CYP7A1	FGF5	CSPP1
			AMOTL2	ZNF430	WWC2	LONRF3	BCL2L11	C2ORF68	JMJD7	EML3	PSMB10	KIAA0087	PGAP1	ARRB1	CYP7A1	SERBP1	MYT1L	ADORA1	ZNF557	ABCG2		ACTL7B	SIGLEC1	PIGP	SAG	NHLH2	MT1X	GUSBP3	DENND5A	HERC1
			UCHL3	BTG1	TYMP	VSIG4	C5ORF30	LLGL1	SULF1	NUBP1	CREM	RAX	SUB1	MUC13	KLK2	IL13RA2	PDE2A	CARHSP1	DUSP3	DPT		ZFX	BCL10	IFNA4	SORT1	SGCD	NT5C2	GPR125	FAM192A	SLC35A3
			ICAM2	SYPL1	PODXL2	NR3C2	PCDHA9	GOLGA7	ANXA3	FRAT1	PSMB9	KIR2DL1	DDA1	GABRA5	CX3CR1	EFCAB6	PDHX	ROBO3	GPR183	CARTPT		AZIN1	PDCD10	KCNK3	PON2	MID1	CDC73	CACNA1I	ST8SIA4	FNBP1
			CCNA2	RTN1	CAPN2	COL6A2	VENTXP1	ZNF259P1	NDUFA1	CCKAR	EXOC7	JAM3	PRDX1	GRK5	PIK3R5	TSEN34	PDC	WNT10B	TPP1	TRPM3		PARD6B	C1GALT1C1	CST8	PIGF	RND3	LOC100129648	NTF3	VASP	DBNDD1
			SLAMF7	BDNF	SERF2	SMYD5	PPAP2C	WDR55	DEFA5	CD24	ENSA	ELAVL3	NPL	LGR5	NRD1	YARS	COBLL1	SART1	PHKG2	PSPH		PAPSS2	CDK13	POLR2G	SLC25A13	MNS1	TARP	MGAT4C	IRF2	AAK1
			NDUFA8	RCN2	PXDN	CNNM2	ETNK1	C3	APIP	SERTAD2	SLC31A2	RNF32	UCK2	PIK3R2	PLAUR	APOC3	USP18	PTPN11	CD33	ROS1		ZNF587	MATN3	IMPG2	PRKDC	DCT	EIF2AK2	RPL9	AFTPH	ARHGEF7
			DLGAP5	SDCBP	C19ORF66	ADARB1	FANCL	SPINK2	OPTN	COL2A1	H1FX	GPR50	NUDT4	VEGFB	CNN3	MYRIP	RAB14	ERCC5	BAD	RRAS2		SYNE2	KDM4C	PLAC1	MX2	GJA8	PIK3C2B	PUS7	HGF	FECH
			LOC79999	CAMK4	NOL3	UBE2Z	IL2RB	EVI2A	SAMSN1	MIA	PDIA3	RPE65	NPC2	ZNF223	MNAT1	TMEM51	C8G	GSTM3	OAS1	IFNAR2		OXSR1	TUBD1	VAMP2	NMI	HUNK	BET1	CTF1	TXN	XPA
			ABCF1	EMR2	SQRDL	TTC31	MYL6B	HSPB1	BIRC5	SNCB	FOLR3	CEP70	PSMB3	EPB41L1	RPS27L	MBNL3	ABCE1	POLR2D	ZNF629	EXTL1		IKZF5	MAGEH1	RAB27B	ALDH3A2	POF1B	NAPA	ARHGEF9	SPTLC3	MRPS27
			PRODH	FNBP4	FOLH1B	AEN	DUSP4	AKTIP	GADD45GIP1	HSPA1A	PLD3	SCNN1A	STK24	ZMYM1	MYLIP	OR1G1	BAZ1A	KCNN3	EXOSC5	GML		DEK	NPVF	DEAF1	PYGL	APOBEC3G	C2	ANP32B	NRBF2	CCNC
			P2RX5	CD44	CASP1	SSBP1	TFRC	DDX28	HMGB1	MLN	CDKAL1	MB	SLIRP	METTL1	PUS3	EMILIN1	APOL1	CEP192	ATXN2L	EAPP		NRP1	ABO	SLC15A3	RNF141	NPR3	MXD1	DEPTOR	NOP10	SLC5A3
			HDGFRP3	PTPN21	XBP1	ASB13	TRADD	LEPROTL1	CDC25A	C14ORF93	H2AFY	FZD7	HPSE	SIKE1	RAC1	NACAP1	FLT1	ADARB1	CIDEC	CRYBB3		SEPHS1	RBPMS	CCND2	TLR5	RUNX1T1	ATP8B2	RPL24	TOR1A	EIF2AK1
			CEACAM1	FLI1	LRRC8D	SEPT10	RND1	DGCR9	APOBEC3A	NEDD4L	PARP11	KCNJ12	RARA	LEPROTL1	CSTB	PHACTR4	CTRL	ZFPL1	FAM13B	PLCE1		ALX1	GALK2	CDC14B	AZU1	GABARAPL1	CRISP3	PHLDA2	MCF2	FUBP3
			SCCPDH	TMEM39A	HCP5	SORL1	DLGAP5	PRDX2	B3GNT2	RPL10A	ETV7	ASTN1	SP110	MYL1	CDH4	GSPT1	DET1	RELB	VPS72	SLC25A4		ARHGAP19	RNF5	ANKRD6	ALDH6A1	JAM2	CAMP	RPS24	HIST2H2AA3	RNF115
			IARS	GALC	RAP2A	ABHD14A	SLC34A2	CASZ1	RAD54B	FKBP10	LIMK2	PITX3	CHMP5	CDH6	EXOC2	SLC38A1	FBXL5	PPP2R3B	HIST1H2BF	MFAP5		TOE1	USP18	FOXC2	PSTPIP2	IL5	CD63	NIT1	FAS	EIF3L
			MYL4	ALDH1A1	BTN2A2	VAV2	CC2D2B	DPH5	PDXK	SDR39U1	COPE	ZNF257	ANXA5	RPP38	ARF3	ARHGDIA	FOXJ1	OPLAH	SMC4	ZNF148		CEP152	CNIH4	UBA52	SULT1A2	F2R	STAT5A	RPL29	CYP1A2	SPTA1
			FANCI	C11ORF58	UBE2NL	CYP27B1	GPR126	PDZD2	DDR2	HLCS	KMO	TNR	CD14	BMPR1A	HAND2	APOL5	CASD1	PEX5	CCNL2	KLRC4		POLE	SPEG	KIF22	BLM	CLDN8	PSME2	CA9	FAP	GNA12
			SZT2	AKAP8	RBP1	MTF1	SH2D2A	OCRL	SNRPG	RPL7	ISG20	GABRD	F5	SEMA4G	PSMB3	CCR1	JAM3	LONP1	ASCC1	GYG1		IRX4	SLC6A20	PFKFB2	IFI44L	CLUL1	PLSCR1	PLA2G5	IFIH1	PIEZO1
			CENPE	ZNF250	BTBD3	ZFP36L2	TXN	SOX12	VTI1B	ACTR5	FAM129A	UTP20	RIN2	OR3A1	CUZD1	SLC25A11	ELSPBP1	ARHGAP24	HERC6	DEFA6		PKIA	DDX58	ATRNL1	NQO1	POU3F2	CASK	CDH16	PIGT	SPECC1L
			CCDC51	FBXO38	CLPX	EN2	KIF14	ANO10	PSAT1	OSBPL7	CKAP4	IL17A	BPI	MAGEF1	IGHD	TTLL5	HS6ST1	KLRB1	NT5DC3	UBE2I		CSE1L	SDF2	ATAD5	HYAL3	SMR3B	SPTLC2	RPS20	RTP4	RPL8
			TRIM25	SNW1	IL17RB	LLGL2	OTOF	TFAP2B	GMEB1	GCC1	APOF	LOC284244	IDI1	AKR7A2	GNAI2	REC8	RALA	PTGER2	TIAM1	OVOL2		PROSC	BBIP1	IRAK1	G6PD	SEC22B	ERO1L	BRPF1	TPTE	PSME4
			GMPR	CTH	CCDC28B	IREB2	CEBPG	LPCAT3	JAK2	DLL3	SP110	OGN	SPTLC2	DPH5	PSMA5	PPM1H	ATP6V1C1	C16ORF45	SLC27A3	EHHADH		GABRA6	IKZF1	MSH3	KIR2DL3	PIK3C2G	MT1H	RUNDC3B	HNRNPH2	EEF1G
			PHF11	HTR1A	SEC23B	GNG7	LGALS9	FABP2	YAF2	PARD6A	MIR22HG	LPPR4	LDHA	KDM2A	TAP1	FLNA	POLR2K	GYS2	FAM134A	CHST12		PNLIP	IL10RB	CLDN3	CTSH	CYLC1	DDO	EIF3H	TRIM38	ZC3H11A
			RPRM	BNIP2	ZNF334	PPAP2A	VRK2	BRWD1	LMNB1	SPIB	FGF13	GRP	KIAA0319L	SGPL1	AGER	COX6A2	IMPG1	PAX2	U2AF2	C5ORF22		SF3A2	ATP8B1	STUB1	ITPA	FMO2	KDM5A	SPAG8	PRKAG2	LSS
			RWDD2B	OR52A1	CBLB	PHB2	CLPB	AMPD3	KIF14	PRSS53	CHMP5	CDH1	CSTB	H2AFX	SLC12A7	ATP1A1	ACTR2	EHBP1	DENND3	CCNA2		DNAI1	ADAM29	PPBP	CLN6	RARB	METTL16	FAM120C	IER2	ABCA11P
			HERC2P3	KDM5D	CASP6	SHPK	SEC24A	HSPA1A	SMC4	NPFFR1	TPD52L2	OPRL1	PLA2G16	B3GNT1	ZNF148	RSAD1	TTLL12	STK4	UPF3A	MAS1		UBE2D2	HSPA1L	PHKG2	PGAP3	MGAT4C	SORT1	ZNF117	HAPLN1	TAF15
			BRCA1	SPIN1	LINC00328	CLPTM1	HIST1H2AC	CD28	DHRS11	OR2H2	FCAR	TNFSF18	TMEM158	RANBP6	ANK2	CCL25	TXN	LZTFL1	CKS2	PLBD1		HCLS1	GCKR	ERF	MAL	SLC1A6	CST7	GFRA2	TRIM25	KIAA0430
			RPP40	GABARAPL1	HIST1H1B	ENGASE	CHKB	ABCF2	MIS18A	COL16A1	NAMPT	C9	ELANE	TRAIP	BAZ2B	PTPRS	COX17	SLC39A1	SF3B5	JAK1		C1GALT1C1	FNTB	SLC2A1	ARHGEF10	GPR22	MOB1A	LAMC3	CACNB4	ADD1
			KIF20A	CSRNP2	HIST1H3H	MED16	VANGL1	INSL6	CAPN2	PRKCDBP	MCFD2	HOXC6	SRRM1	TRAPPC10	TOR1B	RNASEH1	CLGN	KIAA1967	SIRT6	LECT2		EFNA3	MT1F	CD244	DPEP2	CDH2	GIMAP4	SENP6	NAGK	PTDSS1
			ASPM	GRM2	ANGPT1	EFHC1	GPR171	TGFBI	SYT11	DTX4	DCTN6	NAALAD2	NDUFB11	PIN4	CSTA	POMT1	ZNF286A	LHX1	MCRS1	EMCN		DTL	CASP5	COL5A2	UQCC	CDH19	ZDHHC6	SSR1	HIST1H2BG	ARHGAP32
			CAV1	JUN	C4ORF27	PTPRG	MELK	HBP1	ADA	NSUN5	DRAP1	ANAPC13	TOLLIP	ZNF783	ZNF33B	ACTN4	SLAMF1	RPL15	GPR18	TNNI3K		PAXIP1	RAB11FIP1	PHB2	G6PC3	PYROXD1	LCK	SCGB1D2	DCP2	RPL13
			MANF	TSPAN2	CDT1	FAP	LIPC	BCAS4	PSMC4	RNPS1	FDX1	METTL2B	IGHM	DNAH17	IGSF9B	CLDN14	CNIH4	BCAS4	METTL4	TCP11		MTMR9	CUEDC1	CCNB1IP1	LILRA1	ENOX1	CITED1	DIP2A	RHBDF2	LINC00341
			CD180	ADNP2	GPR137B	TSKU	PNMA2	NDUFS4	MCOLN1	CTDSP1	PDLIM3	PTPRN	PPP1R11	TAS2R8	GTPBP8	YIPF3	CNTNAP1	GFI1B	EIF2AK1	TRPS1		NUP98	POLDIP2	RMND5A	CEACAM3	SKIL	RRM2	RPSA	OSBPL11	ATP5S
			POLE2	ST3GAL1	PTPRO	IP6K1	SYNGR3	FOXO3	DUT	MLH3	DCAF15	MST1	TMEM140	NEBL	GPD1L	KIF21B	CTSB	C10ORF10	RAD54B	LRRC49		H2AFV	BCHE	CUTA	S100P	LRRC16A	CYTH1	MZF1	STK17B	PTEN
			LIMD2	HEBP2	MAP3K13	MEGF6	SUGP1	ME1	SMCHD1	FCRL2	SEC23B	INSRR	STXBP2	TTLL5	POU4F1	C1QL1	RECQL	CTNNA3	EMD	TAT		SREBF2	FOXP3	LILRA3	FCER1A	SCEL	VRK2	SH3YL1	CKLF	EIF3D
			SPTLC1	ANKH	DOK3	EMR3	CCNE2	BTD	BIK	ATP1A2	FLVCR2	CD79B	FCAR	ANAPC10	CABP5	P2RY6	CCNA1	IKZF3	ZNF155	C8B		UBA5	POT1	GABRP	KIAA1598	SLC22A2	KCNJ2	ZBTB20	SIGLEC1	ANP32B
			SQRDL	EEF1D	GOLPH3	CHMP7	CXCL10	WDR91	UCHL5	POGK	MAP1LC3B	MXRA8	SASH3	PZP	FZR1	PTDSS1	GOLT1B	CTBP1	FAU	PRL		ZNF432	CCND3	BRPF1	PLEKHO2	FGF20	PUS7L	EIF3L	SHOX	NUP54
			ASF1B	RANBP6	TLR1	RYR1	LRRTM4	SRSF8	RIN2	DENND4B	ALAS1	LENEP	ETFB	CYSLTR2	ATG10	ADI1	MCCC1	SIRT2	CTSH	ELOVL6		MMP2	NOP10	HP1BP3	CCND3	KCNK1	CTSA	LRP1B	LMO4	EEF2
			BIRC5	GGA1	ZNF165	SCML1	ALB	FUCA1	FKBP11	SMAGP	PSME2	XPC	ANXA3	TTC28	ARHGAP11A	DKK4	SLC4A7	OSBPL3	ORAI3	DSCR6		LTN1	STK39	PTGES	TALDO1	ELAVL3	WARS	CBX7	SPATS2L	EIF3F
			TRAK2	ALDH1A3	STXBP1	OR7E156P	LOC730101	ADAT1	NEK2	RIMS3	GMEB1	MYH13	VDAC1	RECK	PHF16	PCDHA9	C6ORF208	MYL9	IPO4	C1ORF61		DDR2	RINT1	RPL23A	NEDD9	CLCA1	SMARCAL1	ALOX12B	MTRF1L	YES1
			VPS72	SLC22A18AS	HIBCH	FZD7	NFKBIB	TAF7	CPD	ARC	ARHGAP26	CD79A	AKIP1	SUMO2	PRDX4	SLC25A40	SEMA5A	SLC27A3	MLF2	TNP1		HSP90B1	ADO	PLAC4	IL13RA1	ADSS	PEX6	GUSBP11	TTBK2	TM9SF3
			PLOD2	IQCG	RAB8A	RPL10L	GTDC1	ZFP30	DCAF17	UBQLN4	ABCA1	COL2A1	CLEC3B	DNAJC4	TIPARP	MED24	PARK2	ACTR5	POLR2K	HOXC6		ZNF160	BLNK	HMP19	FRMD4B	ALB	E2F8	MAPK4	RPL23AP7	ANKRD46
			EIF2S2	ZNF41	TAS2R8	ZNF528	IPO4	POU3F1	PTP4A1	PLAU	TSPAN15	IL2RA	FUT4	GEMIN2	GMPR2	STXBP6	ATP6V1F	DDX47	NEU1	TJP1		SHCBP1	AIM2	MECR	PKD2	STEAP1	RMI1	TFAM	TMEM50A	COPG2IT1
			CEP55	TNFRSF8	ZNF221	RNH1	KDELC1	MAGIX	NANS	CYB5R1	LITAF	TBX5	ATP6V1E1	POMGNT1	WDR45	TCF21	POLR2F	FGF21	HIST1H2BI	GNAO1		GNB2	ARID1A	WFS1	COCH	GJA1	SRP54	CERK	CLEC2B	CDC37L1
			TRMT1L	RAB7A	ST8SIA4	TXNIP	ANTXR1	CRYAA	SLC33A1	LINC00260	NFKBIB	F13B	ATP6V0D1	ADK	MYH11	MREG	WIPF1	CXCR6	PHKA2	CDC25A		UCK2	INSR	MAPK8IP1	STEAP4	IBSP	SLC31A2	MICAL2	ERP44	HSP90AB1
			ACOT13	PRDM2	H2AFZ	SEMA3G	PRKX	ARHGAP5	ESPL1	SLC15A3	ACP2	ZNF415	HCK	BMP15	GSTO1	HAMP	ADCK2	EDNRA	NDST2	CDH9		CNTRL	COL4A3BP	ANGPTL3	SIGLEC5	EHF	IL21R	RPL36A	MBD2	HNRNPA3
			SIX5	THBS1	RNASE2	MEPCE	CASP3	LARP4B	STYXL1	KIAA0930	PSMC2	EEF1B2	RAC1	ERCC8	MAP1LC3B	CSPP1	SLC22A2	GABRA3	IRF8	ADIPOQ		PYCRL	RNASE1		GM2A	MOSC2	ACTR8	BAAT	RELN	PSMB7
			GINS1	FBXO21	FAM129A	TBC1D2	P2RY1	FAM89B	CCNC	TTTY2	CD58	PI15	FOXM1	MYO1A	KIF25	BTG1	MMP27	WDR77	ACAA1	HAUS2		YY1	KRT17		SNN	TMEM59L	FLNB	GPR176	GALNT14	ZNF33B
			TPSB2	CHST8	RTP4	RAD9A	CENPA	DLST	LAG3	GJB3	NEU1	DSC1	LYN	LRP1B	UBAP1	CDK9	WDR25	ACAT1	CYB5R2	PAOX		KCNS1	LILRA5		PRSS21	NCAPG	ALAS1	LRP2BP	NRXN1	RNF123
			PTGIR	CDKN1B	ANKMY2	NPRL3	XCR1	PLXDC1	ODF2	XPC	UBE2D1	LMO7	CHST12	ACTC1	ROM1	ZNF45	DUSP1	AKAP1	UGCG	BDNF		NUP37	GC		ETFB	CALD1	C19ORF66	PEMT	FAM186A	EIF4B
			PSMA4	UBA52	BPGM	TRAPPC6A	NEFH	ARHGEF10	RFC3	OSBPL10	WBP11	ZNF428	PSMA3	NPR3	FAM118A	DSTN	MFN1	KAL1	MPPE1	SCNN1D		RAB8B	TLN2		C8ORF51	NDP	ATP6V1H	KIAA0408	PMP2	TSEN2
			NAPA	NLRP3	PPIB	PVR	FOXM1	SLC18A3	PDIA5	SPIN2A	NPC2	PPARGC1A	COX5B	C2ORF27A	MEIS1	GALNS	POLR2C	SLC39A4	ECH1	PAK3		PDZD8	SYN2		CD8B	SERPINA10	ALDH18A1	ALOX15	IFITM2	BACH2
			CENPN	EPM2AIP1	LPIN1	WBSCR16	GPN2	PRKAB1	TIMM8B	EEF1B2	ATP6V1A	YPEL1	MPO	AGFG2	CAP1	VPS13D	TEX264	TCF12	KLHL7	SLC4A4		PICALM	ABHD2		TMEM140	CYP3A43	GIMAP6	MAP3K14	CDK14	RBM15
			NOP10	IQCH	NDUFA8	INADL	COMMD3	UGT2B17	WARS	KLF4	RNASE6	ITIH5	DOK3	KCNH2	C12ORF35	KRT35	UBE2N	KCNJ12	DECR2	SEMA3D		GPR6	ANKRD17		IRAK3	SYTL2	ITGB7	INSL6	SIGLEC15	LRCH3
			PLS3	ARHGAP5	NRL	RAB13	IFNG	ATP6V1G1	DNAJC3	PTPN6	BACH1	HDAC11	C1GALT1C1	ATG2B	ASPHD1	AVEN	PMVK	CASP7	POU2F1	HLTF		EMCN	ECE1		MRS2	MAPT	ERMP1	COX4I1	S100A8	TGFBR1
			HHLA2	RPS6KA3	SEC22B	RAB11FIP3	HDGFRP3	NUDT4	TMEM30A	FBL	ADAM9	TRAPPC6A	CLPB	EXTL2	NCKAP1	FZD7	UNC13B	C7ORF10	LIPA	YY2		FBXL4	CLGN		FOXM1	EGFL7	ACOX2	SIT1	SLFN12	COPS3
			CDK1	MED13L	IFIH1	FASTKD2	ATP2A2	APBB1IP	CHST15	PTAFR	TMED1	ZBED2	RHOG	MSH2	ZBP1	LETM1	DDX58	LRTM1	KIAA0753	RECQL5		CARD9	CCL7		AURKB	CD8A	PRR13	MDN1	SPI1	ALAS2
			PA2G4	USH2A	ZNF281	MYBPC3	SYP	C11ORF21	SAMHD1	RPS27A	C8ORF44	PARD6B	ZMAT5	PHLPP2	TMEM14A	MMP27	FABP5	L1CAM	SDF4	KCNV1		CDC6	ZNF302		IFIT5	TRPC3	EMP3	EDEM1	IL21	RPIA
			TRAF4	PVRL3	NDUFV2	GAB2	PDE4D	APPL1	AGPS	TMEM134	P2RX4	SHC3	TBCB	REV1	DIDO1	NLRP3	NPC2	U2AF2	DLGAP4	HTN3		WHSC1	NPL		SERPING1	LUZP2	NGB	RPS2	GAN	SALL2
			NME1	TMEM100	UBA3	RAB17	LAG3	EIF3D	SLC39A14	MMRN2	SRD5A1	HOXD12	BCL6	PKIG	NRP1	GRP	PPEF2	ARHGEF10L	PCYT1A	SRC		POLD2	SSPN		OSTM1	PART1	INSIG2	L1CAM	TAP2	FAM49B
			CYP2C8	FEM1C	PANX1	EFEMP1	DDX39A	ITFG2	SKA1	TAF6	TMEM50A	CYP3A7	ARF1	TMEM19	PSMA6	FAM107A	CLMN	TCF4	ZC3H11A	KRT81		HNRNPD	HERC6		C15ORF29	MAGED2	ADAM10	CASR	NPAS3	CIZ1
			CPSF4	THOC1	STAG2	MVK	OLAH	ZNF155	PRDX4	PDC	SSSCA1	ITM2C	PGD	ZNF131	MXRA8	PCDHGC3	NDUFB1	TMEM51	PIN1	PROSAPIP1			DYNLL1		VNN2	DOK5	SCCPDH	TSPAN1	SOX9	UTP20
			BOP1	HSPA13	SREBF1	IMPA2	EGR2	TXNIP	POLR3D	TNNI2	LYRM2	C2ORF44	FCGR1B	PIAS2	FFAR2	TARP	TRPV4	COL6A2	C19ORF53	SSX3			KCNQ3		BEX1	GSTCD	ELMO2	GLG1	C7ORF69	SPOCK2
			UNG	CD93	GARS	COL4A3BP	VSTM4	RBMX	ITCH	IL4R	SPTLC1		DDX58	GAL	GRIA4	FCER1A	SCNM1	NCAN		GNAT3			ZNF440		GCNT1	CACNB4	CYB5A	GNL3L	GRB2	AP2M1
			IPO4	PDP1	TULP4	SLC27A5	KLF11	MSL1	NDUFC2	NPRL2	MAPRE1		LILRB1	HS6ST1	SCD	CYP11A1	BRF2	CCT8		DLEU1			IGFBP2		PCSK7	SPRY1	SCNN1B	S100A8	FOXG1	RPS3
			TBXA2R	FAM57A	ABCA11P		PHLDB1	ADAMTSL2	CD38	POLL	PTGER2		CD63	GFRA3	AKR1C3	VIPR2	CTBS	R3HDM2		NCAN					NOSIP	COL5A1	BUB1B	CD302	AGRN	RIMS3
			ATIC	NEK1	TCIRG1		GBP2	PDE1B	CANX	RNF126P1	MAPK1IP1L		SAMD9	EEF1D	SDC1	RPS3	TRIAP1	G3BP1		GSTA3					MICAL3	KCNMA1	GTPBP4	THAP3	VCPIP1	FEZ1
			MTHFD1	GLRA2	MRPS31		FBN1	LAPTM5	SEC14L1	CEACAM21	SAMD9		DRAP1	APOA1	SRRM2	ENPEP	POT1	BRD3		HS3ST3B1					ALG3	ADAMTS5	SLPI	TPT1	MARCH5	ARHGEF18
			MAP2	URB1	SLC27A2		SLBP	PRKD3	MELK	TINF2	DNAJC7		TNS3	RPS6KA5	C20ORF43	EEF2	GIMAP4	ZMYM4		FGB					TXK	RNF2	ADAMTSL4	SLC22A8	NHLH2	MARCH6
			PPID	MC5R	FAR2		CDH3	UCN	UCHL3	HMHB1	OS9		UBE2J1	ZNF271	GABRD	NAIP	POLH	CRABP2		SLC2A4					ALOX5	CASC1	IL18RAP	OPRM1	ACAA1	DLEU1
			RASGRP3	BUB3	FRG1		EVC	PPM1E	GLA	SIPA1	SEC61B		CEACAM8	DNASE1	HSPA14	TRIM10	KCNA10	CDR2		CAV1					RAB38	PRKCI	CNP	POMZP3	KIAA1033	NBEA
			IDH2	ERO1LB	STK38L		KATNA1	LY6D	DENND1B	ZNF221	CASP7		BSG	ANGEL1	SLC26A6	ZNF124	MLYCD	ABCD1		HTN1					MS4A4A	COL11A1	NFE2L1	SEC61A2	SNAP25	RPS23
			MYH8	SLURP1	NCLN		DSC3	SERGEF	SLC16A6	LOC155060	GCLM		CREG1	CLUAP1	NOC2L	ACTL7B	DAPK1	IL5RA		CNGB1					ZC3H12A	KRT5	MYBPC1	RPS6KA5	BTN2A1	RPL4
			TRAFD1	CELSR3	ZKSCAN4		SQRDL	ZKSCAN4	PRMT3	ABHD11	FKBP5		CHI3L1	PHOX2B	GABRA2	NEURL	BLVRA	PAXIP1		PTMS					CA1	POSTN	CNIH4	RFXAP	OS9	TMEM63A
			RNASE2	SFMBT1	MICB		APOBEC3A	LGMN	HIST1H3H	BCAS3	NAIP		CST3	KTN1	ZFP2	GCLC	PLN	GLTP		HMGB3					RGL1	FABP2	PLA2G4A	MBL1P	TCIRG1	PURA
			WFDC1	MAN2A2	IGHD		ODF2	CEACAM21	PROX1	TCL1A	UPP1		SH3BGRL3	BMP5	OGFRL1	HS3ST3A1	SEC61G	CMA1		HTR1D					DNAJC11	PRDM5	GPR137	CD93	OSTF1	LPHN1
			SRCAP	CADPS	HIST1H3G		PIM2	ILF3	NFIL3	PON2	HIST2H2BE		ABHD14A	TCF7L1	POF1B	RPL13	LAG3	C1ORF159							GOLGA1	AMPD1	TRAFD1	CYP2J2	FAT1	MAPRE2
			KIAA0040	RPS28	NCAPH		UAP1L1	CD27	PSMA5	ZNF783	FPR2		CDK5	CIITA	UBE2O	DPYSL4	VGLL3	RIMS3							BLVRA	HNF4G	STARD8	PTEN	SEC22B	HIF1AN
			CCNB1	KCTD15	TOP2A		TNFSF9	SNAP23	LMTK2	PLEKHA4	KLC1		FBXO7	GLS	UCK2	COL17A1	KLKB1	IARS							CCRL2	CP	FAM46C	FCER1A	STAG3L1	MYH10
			RPH3AL	PER3	RNF170		MYD88	ZNF204P	SAR1A	SLC37A4	ITFG1		BCL2A1	LSS	GNE	CHST2	SERPINB1	CAMK2A							CPPED1		FIBP	CCT6A	LAMB4	AKR1B1
			TARP	MYH4	RHOC		MICALL1	FOXA2	TLR4	ASAP3	IGFLR1		ILK	AKR7A3	TLR5	TERT	NDOR1	MAN1C1							LILRA5		TRMT1L	NEFL	SPOCK3	WDR82
			MRM1	RPS14P3	NDUFAF3		LY6E	RPS2	ABCC4	APAF1	MX2		MYD88	FABP2	RB1CC1	GLI3	KIAA0753	OGDH							APOM		PSMB8	UBE2D1	ACSM5	INPP4A
			NDUFAF3	MFAP3	MITF		ATP6V1C1	PPP1R2	ATP13A3	OR7A10	ASAP1		LMO2	INF2	CPN1	DIAPH1	KCNJ15	MAX							DTYMK		FSTL3	STAG3L1	GPR27	TRAPPC10
			KLK8	NECAP1	FCGR1B		PDYN	LAMP1	ALG5	PFDN5	CLPB		CLIC1	ZZZ3	CHRDL1	HTR4	ST3GAL6	EXOSC7							UROD		OS9	PNN	CHPF2	SYNE1
			LIMK1	ADRB2	HOXA4		FLNB	DLEC1	DYNLT1	NACAD	SRGN		FDFT1	ZMYND11	DNAJC13	NUFIP1	HK1	RNASET2							MTHFD2L		MCF2	OTOR	C19ORF40	ZFP2
			MTX2	FGF1	HDHD1		PHF21A	LCAT	RRP1B	PHLPP2	DAK		FTH1P5	SSX7	CRCT1	NDST4	TLR5	YSK4							MRPL24		PTPN7	PMS2P1	YAF2	SUPT4H1
			SOX4	PPP3CA	CASP7		CDKL1	SNX5	LRRC42	ALDH4A1	MED27		NAGK	HOXC11	FOXD3	DLK1	CDKL5	FNBP4							RNF144A		RNASEL	CLCNKB	ADAM10	ZNF236
			ZNF593	FOXN3	SPTLC2		STAT5A	CENPB	CTBS	UCP2	GLG1		IFNGR1	HAUS5	TM4SF20	JRK	LMBR1L	SMPX							HSPA1L		NSF	FOXO1	SALL1	RPS5
			SRM	DUX1	THYN1		XAF1	AGA	ANXA10	DIO2	HIST1H4L		TFRC	SHROOM2	PER1	SCNN1B	ALOX5AP	RALB							QDPR		IGF2BP3	NCAPD3	CLDN8	ARRB1
			PRKX	GUCY2C	L2HGDH		EDN3	ALAD	HSPA13	GATM	NPTN		NCF1C	RNF43	ID1	ATP1B1	OMD	ERBB4							CBX4		EHD4	TP53AIP1	CHMP2B	ZCCHC11
			IFNAR1	NCOA2	DRAP1		NCR1	DOPEY2	NEFH	ARFGAP2	FOXO3		FCER1G	CASS4	CCT8L2	CUL7	TM9SF1	ABHD11							NAB2		RARRES3	KRT14	PPFIBP1	NARS2
			CTBP1	GNB2L1	ENOPH1		RALA	SLC41A3	TMEM184B	ZNF250	DYSF		PFN1	ADD2	ARG1	PENK	RHCG	PTPRR							SH3YL1		RAD51B	SCN1B	POU4F2	EIF3H
			DFFA	PPFIA3	CD3EAP		PRDM1	HSD17B12	HERC2P3	OSGEP	CXCL11		CLU	SH3PXD2A	TMEM43	GIPC1	KARS	GJA9							TRIM26		PRF1	AFF2	PAK1	F2RL2
			ADRM1	TREM1	ACOT13		MCTS1	CR1	NDUFV2	ANGPTL4	RARRES3		NCF4	PPP6R3	GK2	LOXL3	METTL5	ARL6IP4							IFNGR2		DSP	TCHH	S100A9	LRBA
			CCDC68	PRKCH	GTPBP8		KCNJ16	LFNG	TMED7	RPL11	PDLIM7		TIMP2	INHBC	DNAJA4	OS9	CYP11B1	RCC1							ATP6V1C1		ALX4	SERPINB4	SELL	FHOD3
			GPC3		PHF11		FAS	PTPRA	CXCR3	URGCP	PLAUR		TUBB2A	CDH4	ABI2	CRLF2	RFXANK	KIF2C							TSPO		PRIM1	TSKU	KIAA0040	EIF3K
			STARD7		GCK		C3ORF14	TJAP1	MRPL22	TCEAL4	MTHFD2		IFI30	EN2	QDPR	CORO1A	SPHK2	RPL14							AURKA		SLCO5A1	FOXO3	KCNJ16	FRMD4A
			DACT1		YARS		PTTG1	ATHL1	LYPLA1	ORAI3	TPP1		TREML2	CRY1	KCNB1	CD8A	CASP3	PRRG1							PDAP1		GPNMB	NME1	KLF6	SESN1
			NOC4L		MRPL13		OAS2	CSGALNACT1	DONSON	DYRK4	TMEM70		SELT	TAS2R16	PSTPIP1	ATP2B4	BANP	GLB1							CYB5R2		SAR1B	RPS27A	SIKE1	EPM2A
			SLC36A1		MYBPC2		MKI67	PLAG1	RHOB	ITPKB	LILRB1		TRIB1	MEG3	SPTBN1	GABRQ	DDX25	ZZEF1							IFI6		CD180	ID3	EVI2B	HBD
			PLA2R1		FABP5		ZNF214	DIAPH1	OIP5	DNASE1L3	CFH		ODC1	PTPRR	POU6F1	LEFTY2	XPO6	WDR1							CAMP		CUL3	AKAP9	SOCS3	EIF3G
			AURKA		TMEM123		BATF	LTBP3	BATF	GON4L	NPL		TYMP	GUSBP11	RNASET2	EIF2AK2	SST	SEPT10							RNASE2		PDIA6	RTN1	UBA7	SH3PXD2A
			UBE2C		HOXD12		USP11	KCNC2	IFI16	TLL2	MRPS16		PDIA5	CLSTN1	FOXP3	SMARCB1	TAS2R16	HDAC3							SAMD4A		DRAP1	GRIA1	CIR1	RPA2
			UNC45A		HOXB7		PLAGL1	MED21	PSMA4	IRS4	UEVLD		TOR1A	ZNF556	C11ORF67	CRISP1	SLC12A8	HYI							KIAA1797		ANXA3	LYST	SDF2
			UFSP2		ECH1		KIAA0101	PMEL	MINPP1	ACTR1B	CDC73		MLX	LIM2	NCF4	RAB36	STK17B	EYA3							STK19		ZBTB7B	APOBEC2	LILRA5
			RNF39		FKBP11		CORT	DKK4	VEGFA	OTUD3	AKAP13		HDHD1	PPP2R2B	SERPINB8	BTBD2	RABGAP1L	RPL19							DSC1		CDC37L1	CHGA	CITED2
			TFPT		DR1		CDKN1A	BCKDHB	NDUFS1	ULK2	TBC1D2		FNDC3B	SPINT3	ZFPM2	C10ORF10	MAOB	CLSTN2							C18ORF10		GOLT1B	SERHL2	LEP
			STAG3		CYP2E1		BAZ1A	IBA57	MTDH	FAT1	IL10RB		UBA1	CTAGE1	KMO	RPL18	PTGFR	MAPK8							FAM110B		ATG2B	FOXRED2	SPC25
			PSMB10		PDIA4		CCNB2	IGF2R	HMGB2	SDK2	TRAF3IP1		GBP1	NUP160	METTL9	DOCK1	LRIT1	GJA4							NDUFS7		C11ORF68	PRRX2	TBC1D8B
			EXOSC5		FNTA		SAT1	CDCP1	TUBGCP3	EIF4A2	DNMT1		OAZ1	DYRK2	EI24	CD74	PGD	PKMYT1							SMAGP		SSB	TRHDE	ERBB4
			ENPP2		SPCS3		CENPE	NFYB	GGH	MBL1P	GNS		SAT1	TASP1	CD63	DBF4	DUSP8	ZNF484							BDH1		PIP4K2C	KRT4	LGALS9
			DARS		NUSAP1		SKA1	EIF4G1	CLEC4E	FAIM3	IRF1		STOM	DIP2C	ARNT2	SEMA4G	UBE3C	NBR1							ADPRH		TNFRSF25	KBTBD11	ADM
			HIST1H2AG		IHH		UBE3C	GALNT12	SKIL	CXCR5	TXN		UAP1L1	RPL10	WISP2	ALOXE3	SERBP1	FBXO21							IMPA2		CREM	NOL12	PMAIP1
			PSMA7		HIST1H3I		CLN6	MAN2B1	CLEC2B	PURG	PEX14		TLE3	WDR91	STAU1	RASL10A	DUSP5	KIAA0182							TRAFD1		SPATS2L	VASH2	NDST3
			MLEC		FLJ13224		PAQR4	RSL24D1	SFXN1	WSCD1	POMP		ORM1	SIRT5	CSDE1	TCTN2	CD59	DMD							LIN7A		MRFAP1L1	RPS9	RHOT1
			STX7		SNX6		TNFRSF1B	CRIP2	HCN4	HDAC5	LIMS1		ADM	ADAM30	PGS1	CCNG2	DLG1	RIF1							ATP5S		ATXN7	SPEG
			BTN3A2		LGSN		ADK	RGL1	SLC35B1	MZF1	RAB8A		EGF	TRIM32	KIAA1279	LEPROTL1	GAS8	CNOT4							C12ORF24		NGFRAP1	CD83
			CALM3		TK1		NRAS	PPP2R5A	NUCB2	TSEN2	SAMD4A		MON1B	HIC2	CCDC59	DBH	ZNF259	CXADR							AIM2			ZSCAN12
			TMX2		DACH1		HDHD1	SERINC5	SPOCK1	GPC1	MTMR14		SUPT4H1	TAC3	NFE2L2	RACGAP1	PIGF	GLI3							PSMB9			DDX27
			HIST1H2BK		CPOX		EED	TMEM104	GZMB	SIK3	ATF6		PSTPIP2	CEP68	GOSR2	CHRNB3	KRT23	DSCAM							GBP1			ZNF12
			CD19		CTSG		PDCD1	C17ORF59	SUZ12	ZNF671	SLC10A3		ITFG1	NR0B2	EIF4EBP2	ERCC6L	NEDD4L	ODF2							NAGK			DMBT1
			UCK2		PSMA4		PSRC1	SIGLEC7	SERP1	TPO	CREB3		ADIPOR1	TRPA1	RABGAP1L	WNT4	CXORF36	ARTN							COPS7A			EGLN1
			APBA3		CEP55		BTN2A2		XBP1	PGAM2	RIT1		RAB21	MYOC	GUCY1A2	CTDP1	C5ORF4	TMEM35							MEGF9			WDR11
			CDKN3				CST8		SP100	DCLK2	PDIA6		CAPZA2	MCM3AP	DENND3	FJX1	NAP1L4	SLC6A8							HNMT			SGPL1
			MCM4				GRAMD4		UFL1	BACH2	CSNK2B		TMEM110	THRA	SAMHD1	ETS2	PLAC8	DCTN1							C1RL			GPR1
			NMT1				PSMA1		HIST1H2AM	SNX6	PGD		SAR1A	NINL	TM9SF1	PGBD5	PAK3	PXMP2							TNFSF10			TRDN
			PRKD2				TMEM62		COX8A	RABEP2	CHMP2A		EHD4	TAS2R9	GPC5	TWF1	ENY2	MGRN1							CORO2B			KLF11
			RACGAP1				VGLL3		XPOT	ZNF835	NOP10		ARPC3	CBLL1	CHRNA9	C10ORF28	CORO1A	DNAI2							IL19			RPL19
			RLN2				DYNC1LI1		PDS5A	LECT2	ID2B		COPB2	KLHL20	ATOX1	CECR5	RAP2A	LAIR1							PCIF1			SEC11A
			DHRS7B				DENND1A		IARS	PGS1	SERPINB2		CAST	DPT	HGFAC	APTX	NDUFC2	UBA52							IFI35			AGTPBP1
			PAX4				RHD		ACSL4	ARHGAP4	SAR1A		LSR	CCR9	XYLB	E2F1	TXNL4B	ZNF238							ENTPD1			FBXW12
			B3GAT3				HAUS7		STT3A	RPL12	SAMSN1		UVRAG	KLHL9	GPR172A	CFD	TAS2R8	BICD1										PRKRA
			KIFC1				NAV3		NET1	EIF3F	PSMB6		HIGD1A	RBFOX2	PPCDC	MYF6	GRN	MAGEA10
			EIF6				STAU1		CDKN2A	C1ORF115	CNIH4		GMFG	AARSD1	ZNF266	ZNF674	EGFR	KLF15
							ARAP2		CLEC2D	KIT	CREB5		XRCC4	AKT2	KCNC4	PAPSS2	CLEC2B	PAAF1
							CCR1		PSMA3	CBX7	TNS1		FAM46A	OR1F1	AREG	MC4R	NUDT21	RPL27A
							PKD2		HIST1H1C	BCS1L	LEPROTL1		NRD1	MPDZ	ACAT2	TSKU	REL	VPS26A
							NUDT18		MPP6	DBH	HSP90B1		PRKAG1	TRPM1	WAS	SMPD2	SNCB	ANP32A
							MCCC2		PTPN22	IBA57	SP100		SLC25A37	TJP1	LCN2	SLC6A7	ZMPSTE24	ZMIZ2
							GRIA2		RRM2	FN3K	CHIC2		EMP3	MORC3	RBM41	DKFZP434C153	PLP2	USP10
							RBM34		IER3IP1	XKR8	IFNGR1		CRYBB2P1	NPR2	PCDHB8	MAD2L1	STRA6	USP21
							FANCI		RBBP8	AUTS2	METTL9		SURF2	RGS7	REEP4	REST	LCMT2	GAL
							AURKB		TIPARP	ARHGEF16	IL15RA		ALAS2	IFT46	PHF14	HS1BP3	ZNF701	KCNB1
							KCTD9		DEXI	CD52	FAS		AURKB	CHFR	GADD45B	CRYGA	TMEM115	BCAR3
							ANGEL2		CFLAR	TRIM68	PDE6H		VAPA	DHX40	SOCS7	HNRNPA0	ATF2	HRH2
							TMPRSS3		SRPRB	PTPRK	ETV6		HK3	NUBPL	REXO2	RAB33B	NFIL3	ARIH2
							RAPSN		YWHAE	ATP6V1B1	IGF2BP3		PAFAH1B1	BRIX1	PRKAA2	MGAT4B	FARP1	CHRNB2
							GTSE1		ITGA4	ZNF451	POLM		BABAM1	TIAM2	SCGB1A1	MAST4	PRR13	COPS2
							KIF2C		MCM6	LY86	PTPN12		ZCCHC2	ZNF480	ACHE	NUMB	MAPKAPK5	FGF17
							MAF		G0S2	RRP7A	BNIP3L		TUBB	FMO2	NUP50	C8ORF71	SIRT7	FTSJ3
							B3GALNT1		DLD	ZNF337	PSTPIP2		CD53	TTC22	NAG18	PHLDB1	TIMM10	AP1S1
							POMP		MT2A	ZXDB	PPP2R2D		PILRA	BMP8B	FXR1	HPX	CYB5R2
							DOCK5		HIST1H2BN	BCL6	DYNC1I2		SNCA	GJC1	F5	OPA3	CRYBB3
							KRT34		SMARCA5	CELF1	SECTM1		CHIC2	CAMK4	LYST	GABRB1	FCGR3B
							ZMIZ1		GLUD2	EIF1AY	IGSF6		GLUL	TARBP2	DIO2	FBXO34	MBD2
							PAK6		PTTG1	FLII	DRAM1		CTNNBL1	SLC9A5	DSN1	R3HDM2	KIAA0284
							APOLD1		RPE	NACA	MICALL2		CDA	CYP2A7	UBE2D3	DDX28	LIG4
							PSMB9		HOXB7	ALOX5	PSMB1		FKBP5	TNFAIP1	ASPM	SLC6A3	RIPK2
							TRMT5		MTMR6	KIAA0753	TNFAIP3		TFPT	EIF5B	SLC22A7	P2RX1	GCA
							B3GNT4		SHMT1	C3ORF18	HEXB		AIF1	ALK	SNX4	GYPC	CTSZ
							TMEM176B		NUDT21	SYPL1	CHSY1		SELL	ZNF180	RRAS	ABLIM3	NUP155
							SH3GLB1		DCTN5	POMZP3	C6ORF211		IRF9	CNR1	CDH11	YPEL1	IRAK1
							RASGRP3		SH3GLB1	LYL1	B3GALNT1		SVIL	NENF	DUSP26	DOHH	ETNK1
							TPTE		ETF1	ARL4A	ATXN7L1		CASP1	PI4KB	KRIT1	SF3B5	GYPC
									F5	SRSF7	ATP6V0D1		FTH1	ERGIC3	AGPAT3	SMG5	WAC
									PLAT	ARMC7	TMEM33		NOTCH2	SLC41A3	NDUFS3	GP1BB
									SLC1A4	GPRASP1	CTSB		AHSP	USP22	SHANK1	PAK4
									C9ORF38	MAP3K10	SUMO1		RNF41	ATP6V1G2		MATN4
									TRIB1	PLG	CD36		ASAP1	DLG5		USP13
									PRDX1	TMPRSS4	TRABD		C20ORF24	CCL13		PRSS21
									TTLL4	DUSP22	NUPL1		P2RY13	TP63
									CYCS	TNF	CYP27B1		FGR	BAALC
									IDH3A	LIN7A	YME1L1		RRAGD	TMEM38B
									WHSC1	AGER	MFAP5		C14ORF1	TMC6
									DNAJC1	CST2	CERS2		NCAPG	ALPPL2
									GYG1	CHL1	METTL16		ICT1	SYPL1
									SEC24A	PRY	ARPC1A		C14ORF159	ZNF506
									NCOA3	EPX	RNASE2		NFIL3	PGAP3
									RWDD2A	AP4M1	YWHAH		IL1R2	SLC5A2
									SMAP1	SIK2	TUBB2A		VPS28	CTR9
									CDV3	ACAP1	ANPEP		ATP6AP1	GPR17
									PKP4	TRAF3IP2	DDX58		HIST1H1C	NRCAM
									RGS1	FAU	TMEM140		ARHGEF40	METTL4
									PSMC2	NXF3	DERL1		FCGR2C	ACO1
									MOB1A	ZDHHC11	MGST3		CYBB	IER3IP1
									RERE	AHCYL1	PSMA4		HMGB2	FEZ1
									UBE2S	CIITA	CD86		RNF13	GPR3
									COL8A2	KCNC1	LSM12		CUL1	ZNF484
									MT1F	RPH3AL	RAB6A		SNX17	GNE
									BCCIP	ITGA7	KLHL7		NDUFS3	ATP4B
									LRP8	KRT8P12	RHOQ		PSMB1	KCNMA1
									MMP3	FRZB	IFNGR2		CENPM	AKT3
									CENPF	NFATC1	MAPK6		RBM42	IL12B
									MTHFD2	CCBL1	MGAT1		HMGN2	FAM149A
									ASPM	SERPINA7	ZC3H12A		IFIT5	ACYP2
									DAGLA	CXORF57	HIGD1A		IMPA2	DRD5
									INPP4A	RPS6KA1	TINF2		FABP5	P2RY4
									NCAPH	RIC3	NDFIP1		PSMD4	CSF1
									ZC3H7A	AKR1C2	RBM47		ORMDL2	AR
									TMEM208	FBP2	LGALS8		SRGAP2	C11ORF95
									ADAR	TRPV1	CRISPLD2		TGFB1	KCNJ8
									PDPN	CCDC64	DNAJA1		IQSEC1	PFN2
									GMPPB	NSUN5P1	UBE2E1		LGALS3	CACNB3
									GABARAPL3	ASCL2	HPCAL1		H3F3B	G6PC2
									KIR2DL3	MEPCE	RBX1		CEBPA	OLA1
									CELSR1	ZNF358	PJA2		LPPR2	UBE3B
									LDHA	GVINP1	ANXA5		FKBP1A	HRH4
									TIMP2	PYGM	SRP54		RNF19B	S1PR1
									NQO2	RNASEL	PRAF2		PPP2R2D	DNASE1L3
									PDAP1	ABCB8	FAM46A		TMEM50A	ABI2
									CNP	TRAPPC9	RPS6KC1		SLC25A3	MEAF6
									UQCRQ	SGCE	TNFSF10		LIMD2	C10ORF12
									TRIM5	LOC644450	CLU		ATP5H	HUNK
									DHX29	RALB	PSME1		CHSY1	PCMTD2
									OAS1	AKT2	F8		NAALADL1	ACSS3
									C6ORF211	ZNF214	CXCL3		PSMB7	IKBKAP
									PLAA	KIAA0355	NOL10		MGST3	ZIC3
									IQCA1	TPCN1	PTPRA		NUSAP1	TSSK2
									BRCA2	STK17A	ADAM10		TLR7	PASK
									DHRS9	MYOG	HIST1H1C		MMP8	NAA11
									IDE	IGHM	ERO1L		MICU1	LRCH3
									BAG1	PRM2	ASGR2		PNPLA6	NPTXR
									BID	RNF216	PPP1CA		HIST2H2BE	PTGER3
									DERL1	TMEM63A	TIMP1		PPP2R3C	KRT5
									FAR2	UCKL1	PSMA7		DBI	RREB1
									OTOR	ARHGAP32	CD2AP		CDKN3	S100A13
									YIPF2	PML	SPAG4		HLX	RPLP2
									ATP5S	STC2	LRPAP1		CDC20	COL6A2
									RPL26L1	RPS16	SCGB2A1		SERPINA1	CES2
									POLR2D	ZNF500	EIF4E2		CEACAM6	GPX5
									MTX2	ADAP2	KCNJ15		KIF20A	STXBP5L
									FEM1C	ZNF271	CDS2		RAB31	CCND1
									CYP51A1	NBPF10	ZCCHC2		TMX2	ADH6
									CPS1	ZNF14	G0S2		TMEM127	OR2J3
									MAN1A2	IL21R	KCNMA1		PLCG2
									GNG5	SPRR2C	LAMP1		PCCB
									SLC30A5	FBXL14	MERTK		NARF
									GALNT1	FLT4	SMAD3		PPCS
										USP32	BRAP		PSMC3
										KLHL9	SLA		LEPROT
										EIF3E	DCTN4		TRAFD1
										CASS4	SLC39A8		BIRC5
										TRPC4	CANX
										ZNF419	ST8SIA4
											SGMS1
											NKG7
											COX8A
											CDK7
											ADIPOR1
											KIDINS220
											BPI
											RAB5A

## Sheet: Results
The three tables contains the drugs, knockdown and knock-in genes with their similarity scores across all data sets, the median score and the empirical p value calculated by the median calculated random
Drug Names	Median Score	Pvalue	GSE4588_CD4T	GSE10325_CD4T	GSE4588_CD19B	GSE10325_CD19B	GSE10325_Myeloids	GSE20864_PBC	GSE12374_PBC	GSE61635_PBC	GSE11909_PBMC	GSE45923_PBMC	GSE26975_Neutrophils	GSE37356_Macrophages	GSE37356_Monocytes	GSE46907_Monocytes
phorbol-12-myristate-13-acetate	95.705	2e-04	-83.8769	95.5444	-80.4482	89.4737	99.3376	97.2776	98601	98.4029	98.6246	-71.8537	65.1476	84.5991	95.8656	96.8623
ingenol	94.41895	6e-04	-80.433	95.5342	94.5151	-50.6569	99.3114	98.7744	96.9473	98.1465	99.4147	61.023	80.4846	-93.2029	94.3228	89.9892
amsacrine	92.0142	0.0015	-91.263	92.2331	87.3419	-91.1133	93.3329	96.4267	97.2483	98.2495	89.9998	91.6714	99.7522	82.5147	91.7953	93.6115
amonafide	90.7779	0.0018	-71.7944	86.2058	96.8421	93.0687	92.67	89.6478	93.1817	96.0294	88.755	-61.4135	41.0926	74.6078	91.908	93.6683
SA-792987	90.24795	0.0034	-94.2623	-80.5525	-85.4214	-66.3787	96.5055	94.7169	92.0798	96.4774	97.3776	92.556	95.7342	82.3198	88.4161	87.4107
chaetocin	90.0337	0.0027	96.2495	98.1416	91.3197	63.1724	86.9057	96.4004	93.2891	93.8576	96.7778	88.7477	78.7013	77.0794	66.36	78.6695
QS-11	89.0204	0.0032	64.5553	88.0092	85.7739	89.9441	90.2488	94.0583	97.8546	93.8891	98.2949	70.4868	70.9052	-88.8909	88.0967	90.7391
BRD-A09719808	88.5159	0.0027	-75.0794	89.1778	48.6842	82.3898	95.5014	94.0439	97.3702	96.3313	90.49	-65.0331	87.854	-85.9269	70.3521	91.7364
7b-cis	87.3204	0.0049	-82.2074	-70.8238	-72.2047	-76.4772	90.0648	99.6329	92.7991	90.6624	95.6519	77.8852	83.7385	84.576	96.0124	98.5058
THM-I-94	86.53445	0.0054	-84.2284	-91.8281	-77.6813	-84.8369	31.0323	88.7045	76.9257	87.7381	86.8037	86.2652	88.1712	92.5173	92.5501	87.4951
CHEMBL-1222381	86.2317	0.0057	93.3317	93.7311	80.3007	47.698	-46.1315	87.005	85.0839	97.3524	85.4584	0	-97.9446	91.1022	98.2824	98.132
BX-795	86.168	0.0074	-87.5375	-87.6558	-87.7187	-84.0738	91.2347	97.7986	70.2455	89.6209	91.0917	97.7888	97.9796	98.0584	62.1286	82.7151
teniposide	86.0207	0.0053	-87.0908	92.0291	-88.1491	-93.2961	81.3019	90.7395	91.2496	92.8653	-58.2119	92.2058	99.2475	95.6103	70.4098	75.1158
BRD-A93942655	86.01755	0.0073	-69.5545	86.6973	85.3378	88.416	83.6938	96.1	94.3089	91.2465	48.3017	-76.7538	-82.0344	-89.8013	89.6333	87.1656
LE-135	84.9552	0.0103	-71.522	86.4679	88.921	94.8066	92.009	88.6267	94.2148	92.3707	79.2947	-90.8105	52.8691	-87.6154	83.4425	58.9885
BRD-K67090983	84.9199	0.0072	67.8746	93.4068	86.2295	44.395	56.3971	96.7819	89.2965	91.5016	83.6103	-20.8422	-72.5975	33.6453	96.3283	90.5935
inhibitor-BEC	84.91455	0.0103	98.0564	97.5781	95.2487	90.7845	54.0884	-79.7198	75.4877	86.9679	-82.6525	93.042	89.5878	58.6372	-87.6387	82.8612
panobinostat	84.6132	0.0076	-84.4362	-88.424	-82.9623	-82.1729	57.7369	87.6549	77.628	87.8099	81.5715	93.1039	97.8096	91.041	91.3172	91.7648
etoposide	84.11385	0.008	-96.3275	-71.6018	-72.777	-93.6441	21.4499	88.1565	92.3173	93.0019	-51.3613	90.2076	98.7571	90.9788	90.8651	80.0712
cucurbitacin-i	84.0137	0.0087	-94.7112	82.0915	-86.94	-56.7711	96.0089	93.7289	93.3734	65.0815	92.4671	66.4519	88.1897	53.8386	85.9359	86.6507
cerulenin	83.9966	0.009	-64.3633	-89.1637	63.0181	81.817	86.1762	96.2865	94.1576	29.4459	87.2913	63.0239	87.658	-74.4534	95.5746	89.9877
BRD-K37043259	83.69455	0.0102	85.2925	77.9949	83.373	69.8344	-60.7969	86.0717	84.0161	96.6581	85.4082	-40.1134	-88.4328	67.2537	94.9094	93.0787
scriptaid	83.39125	0.0106	-68.9465	-86.8488	-59.9841	-69.8125	39.4556	88.1249	78.985	87.2969	86.5601	87.8467	80.8502	91.969	89.6715	85.9323
AG-957	83.362	0.0115	-45.9489	-63.2198	-43.7007	85.234	94.171	91.0728	89.0692	67.6269	93.5681	84.906	78.4602	-53.3096	89.8423	81.818
CAY-10594	83.17295	0.0114	50.9155	74.3606	62.1849	97.5411	92.7355	62.684	86.9271	84.1413	88.4523	85.6709	79.893	-79.5057	97.3132	82.2046
parthenolide	82.92815	0.0121	-9.99493	75.649	88.9156	79.3696	86.4653	93.506	93.8169	59.7404	98.5796	36.1487	79.5744	-85.5082	88.8069	86.2819
mycophenolic-acid	82.33655	0.0134	-54.7934	58.1975	82.8551	-61.8984	41.5392	79.9369	92.1621	90.692	83.6244	90.9923	59.578	90.4445	93.281	81.818
midostaurin	81.7453	0.0141	-78.6838	85.758	-74.5618	-89.3444	-75.8299	80.699	93.9273	86.5381	82.7916	88.5722	85.6258	93.0282	77.2404	74.3517
mitomycin-c	81.6385	0.0135	-56.7191	-48.0166	-69.3578	-86.0486	70.9784	84.7897	86.0594	95.5646	87.1502	90.5735	99.7575	85.132	69.7022	78.4873
vinblastine	81.2729	0.0144	-71.8208	88.0848	-60.0199	94.3695	86.4192	77.5306	85.0152	85.7465	88.4717	-68.2585	42.1722	-64.1822	89.1593	69.4479
dacinostat	81.01735	0.0171	-64.9692	-87.6016	58.3085	66.1995	75.4382	85.3793	73.6909	92.3877	95.0808	80.9714	81.0633	87.3253	85.9652	86.7294
BRD-A16820783	80.9025	0.015	-46.5908	92.0515	-57.1989	78.5523	88.8922	68.4815	85.3394	91.9919	86.5867	-55.6351	47.4252	-53.8335	83.2527	86.808
idarubicin	80.8622	0.0149	-84.5616	90.5608	-85.6533	-94.5294	81.4239	77.3241	79.5916	91.6592	80.3005	93.4251	95.8175	95.3558	75.3627	89.6579
vorinostat	80.70305	0.0171	-82.3257	-94.2085	-77.166	-76.4624	63.3503	83.8691	75.2219	81.3119	87.5931	86.8252	80.0942	93.0676	89.7246	84.0711
radicicol	80.65395	0.0153	-73.2195	-76.1566	87.3223	98.9098	96.1622	87.2711	91.6132	53.3767	90.2928	-50.2731	71.2985	-91.2031	96.6009	74.0368
BRD-K60870698	80.44505	0.0167	-99.2954	-79.441	-40.6628	74.3018	96.2925	96.3218	96.3485	78.1372	88.8747	-83.6638	86.2345	-52.2896	91.2767	82.7529
resveratrol	80.41095	0.0159	89.0527	89.1167	68.1051	32.3012	51.9319	89.416	42.6205	80.5838	93.5021	88.3335	75.4261	80.2381	75.5273	87.6761
CT-200783	80.29945	0.0178	-58.7821	-62.6407	78.8489	94.7218	91.2607	81.75	90.2977	34.9078	93.8694	-55.7447	-83.7369	-94.159	85.4197	85.3531
trichostatin-a	80.1345	0.0192	-81.855	-92.8823	-86.202	-86.7246	50.1547	77.6469	68.4751	82.6221	88.4875	89.5869	92.0736	93.9105	88.3092	86.2789
SA-247714	80.11655	0.0198	74.0977	77.9456	84.9048	65.776	-66.34	87.4846	84.2754	96.0437	85.0367	14.317	-91.2024	58.0557	87.8206	82.2875
evodiamine	-80.19965	0.0105	93.7223	77.908	84.4955	74.6637	-86.6177	-92.3486	-79.991	-83.961	62.9149	-80.4083	-94.7709	-82.024	-82.0229	-76.8919
tipifarnib	-80.28465	0.0079	58.8955	-89.2834	-67.5004	-43.4032	-97.1776	-92.4459	-97.9081	-88.4276	-78.7632	-39.5879	37.1771	67.5127	-81.8061	-97.055
indirubin	-80.464	0.0084	-80.5871	-80.3409	-88.9084	56.9396	-70.4834	-94.4328	-87.9587	39.7355	-99.2903	72.1843	87.9562	39.6991	-92.3046	-94.6465
PI-828	-80.55605	0.0076	-96.5537	-96.13	-98.7245	-98.8641	-84.3494	-76.7627	-63.5101	53.3296	-94.2259	-57.2746	92.2018	86.89	-69.785	-92.9894
linsitinib	-80.5696	0.0078	-75.3753	-80.8797	-80.2595	-86.1656	-94.0424	-69.5547	-86.2102	-78.1598	-88.9596	37.0582	19.8059	61.4631	-89.0415	-95.059
BML-259	-81.056	0.0063	-82.9472	-86.9215	-90.8957	-65.5523	-88.2361	-84.8633	-78.2239	-79.1648	-99.0998	74.1864	91.5268	-48.6787	-98.0294	57.2073
BRD-K73261812	-82.4098	0.0049	-94.6425	-79.3435	-86.4633	-77.8775	74.7672	-94.1317	62.9429	-85.4761	-86.7694	-95.235	60.9218	-59.7006	-71.2518	-97.1889
selumetinib	-83.21155	0.0046	-85.1236	-86.2359	-87.9723	-89.9495	-95.9023	79.8987	-86.3269	-91.4669	-81.2995	86.1406	88.2354	95.3346	73.8557	59.4058
GDC-0941	-83.7488	0.0045	-80.3636	-78.4825	-87.6078	-95.782	-88.9475	-81.7281	-85.7695	-93.4404	-91.3122	-66.7249	70.8824	55.7994	31.5771	-91.7975
olaparib	-85.1208	0.0036	-77.3708	-84.9238	-90.1726	-89.2831	-85.3178	42.6363	-94.9448	-86.7578	-91.5759	79.0405	-78.0895	60.5058	-80.7789	-87.4926
BRD-K84421793	-85.47175	0.003	-73.8414	-72.985	-92.4803	-84.3375	-93.3602	-91.8879	-73.8788	-90.2698	-93.675	-38.2603	75.3014	66.6071	-92.6849	-86.606
SB-218078	-85.643	0.0026	-68.1841	-90.7901	-93.6016	-91.4409	68.7177	-86.3001	-84.9859	-76.426	-92.5598	96.2389	98.0832	89.6469	-98.8315	-88.8547
M2-PK-activator	-85.9076	0.0022	-53.242	-70.5067	-76.6926	56.5687	-91.558	-86.428	-89.1889	-82.9515	-93.8882	-75.122	-85.3872	-88.9267	-86.9664	-87.7511
NVP-BEZ235	-86.18895	0.0024	-95.8785	-96.6251	-99.2919	-99.8911	-87.7849	-75.0884	-55.1406	-84.593	-96.0155	-52.3796	82.7231	83.7611	-48.4037	-93.5312
RHO-kinase-inhibitor-III[rockout]	-86.94455	0.0017	94.184	-88.3305	80.4477	-69.3159	-85.5586	-97.7505	-98.5686	-96.8647	-93.0172	91.5181	51.0689	-68.8775	-95.998	-96.6428
nifedipine	-87.3437	0.0015	82.3083	-87.3441	-80.4549	-60.0572	-87.3433	-96.7103	-89.064	-89.8882	-93.4582	76.9564	73.9678	35.7838	-96.4436	-95.9632
vemurafenib	-88.17295	0.0016	66.031	-81.8267	-75.2613	-87.9754	-88.3705	-90.8115	-89.7797	-95.5139	-94.7823	64.5398	72.555	82.7357	-95.8798	-90.6936
PP-110	-89.20625	4e-04	-85.0671	-96.1503	-98.2188	-99.5237	-96.6433	11.4864	-93.3454	-84.6856	-98.1094	74.0006	94.0646	92.1064	-94.4216	-76.8079
AZD-8055	-90.2722	5e-04	-97.5463	-97.8411	-99.6088	-99.9848	-90.1019	48.4761	-80.9263	-94.1274	-97.174	50.8817	88.1519	87.5817	-75.8432	-90.4425
TGX-115	-90.65315	2e-04	-97.8232	-98.734	-98.8273	-99.579	-88.336	-83.6819	-84.7525	-92.9703	-97.7686	-66.0135	87.6062	80.9581	-84.5429	-98.3207
KU-0063794	-93.6585	1e-04	-95.1474	-93.1636	-98.4091	-99.8939	-95.7471	42.7185	-88.2146	-71.1645	-99.5041	18.527	81.7633	79.894	-94.1534	-97.4093
Knock-in Genes	Median Score	Pvalue	GSE4588_CD4T	GSE10325_CD4T	GSE4588_CD19B	GSE10325_CD19B	GSE10325_Myeloids	GSE20864_PBC	GSE12374_PBC	GSE61635_PBC	GSE11909_PBMC	GSE45923_PBMC	GSE26975_Neutrophils	GSE37356_Macrophages	GSE37356_Monocytes	GSE46907_Monocytes
IFNB1	99.8723	0	99.8195	100	99.8413	99.2063	100	99.9033	100	100	99.5499	99.8201	99.4845	96.3384	100	100
IFNG	99.3317	0	100	99.2418	100	98.7871	99.674	99.674	99.5085	98.657	99.4216	99.639	98.3717	69.7695	98.5022	98.9891
CD40	94.31915	6e-04	92.6506	96.7456	85.3323	88.0296	94.8392	96.1275	95.9912	91.1705	95.2192	95.834	94.5046	51.2073	94.1337	91.2793
BCL10	92.9626	6e-04	64.4336	90.3295	93.7113	92.2139	97.4632	98.8968	83.3719	97.1449	94.5491	90.1503	78.8982	-57.3218	94.4479	97.5926
KLF6	87.4991	0.0048	-57.408	55.3265	-69.7224	-52.0645	67.7269	93.4152	94.7283	91.5645	96.58	83.4337	61.0094	96.3835	95.2939	95.3965
LYN	85.7072	0.0076	58.9222	94.101	89.7951	97.95	47.3451	70.2919	95.6833	93.7615	96.4984	79.2527	51.7128	42.7278	81.6193	90.6712
TIRAP	82.73305	0.0124	-75.9641	92.9417	82.1429	54.4398	95.434	94.1035	93.7562	81.8396	86.0641	67.1756	38.1763	-83.8813	89.5462	83.3232
Knockdown Genes	Median Score	Pvalue	GSE4588_CD4T	GSE10325_CD4T	GSE4588_CD19B	GSE10325_CD19B	GSE10325_Myeloids	GSE20864_PBC	GSE12374_PBC	GSE61635_PBC	GSE11909_PBMC	GSE45923_PBMC	GSE26975_Neutrophils	GSE37356_Macrophages	GSE37356_Monocytes	GSE46907_Monocytes
CLCN3	94.2998	4e-04	95.4153	94.4829	94.9555	83.0204	94.1167	95.4092	96.6174	94.8091	90.9394	70.0198	56.6848	28.2696	81.6863	95.1235
PPP1R14B	93.1841	5e-04	-72.3857	88.5395	97.0713	96.6254	93.4696	96.6368	92.8986	96.8261	69.9636	20.1935	65.1011	-93.6231	95.859	94.4866
LMNB2	92.4544	9e-04	56.5294	92.4546	92.4542	98.072	97.8613	96.8372	96.6927	85.8771	84.5823	-39.478	68.8082	-85.6786	99.034	93.0966
TBX2	91.898	0.001	33.0848	93.5748	96.7842	90.4596	77.072	93.3364	98.0257	96.9492	86.0408	41.717	44.8165	-67.3122	96.8624	97.105
PMM2	91.3882	0.0014	61.1814	95.2456	90.8449	86.6156	94.2188	80.5866	92.8594	91.9315	93.8099	93.0214	-91.0059	-46.6973	89.0244	98.5505
MYC	91.1931	0.0023	-81.2469	74.0402	58.0174	36.1045	97.0376	97.8084	96.9543	97.5186	85.7854	16.1569	53.1915	96.6008	99.6233	98.6844
ATP6V1F	91.12245	0.0018	79.7749	93.5572	79.3683	62.0716	88.6877	93.7581	96.3864	94.5629	95.6071	87.448	72.1475	75.4956	96.7601	97.3023
MAX	91.05215	0.0023	88.7926	90.1485	97.0284	95.5884	91.1347	93.0283	64.485	95.441	90.9696	24.4533	-91.0075	-60.4699	91.9854	94.5294
PEPD	90.16285	0.002	-35.5872	78.0058	91.8763	83.8368	94.2761	88.4494	93.653	92.0566	97.2219	78.7926	35.5193	-56.2539	94.2565	92.5609
PUF60	89.95175	0.0025	84.2926	88.9826	80.8201	90.9983	94.4802	71.2309	68.6751	60.8861	97.5548	97.834	-49.9607	90.9209	96.0828	95.5809
PHB2	89.71525	0.0016	35.3078	89.6512	89.785	89.7793	68.9398	84.1716	93.7557	94.1352	95.421	39.9729	38.5379	44.5695	97.2078	94.7223
AKR1A1	89.18775	0.0033	-94.1172	88.7102	89.6653	76.5732	91.4035	93.327	93.4957	97.6763	51.9273	-56.7563	84.732	46.1745	91.9561	96.7621
BTG1	88.9218	0.0035	46.0153	58.1804	92.0944	89.3418	47.7664	97.8211	97.0467	92.4342	92.5607	-35.8184	73.1556	71.3604	95.6064	88.5018
ABHD2	88.891	0.0045	-42.6394	87.9262	97.8062	97.78	96.8392	96.3504	92.0937	89.2963	96.6626	-61.8914	48.6096	55.3228	88.4857	86.6412
TFDP1	88.53655	0.003	89.3315	78.2821	87.7416	62.0904	93.3801	96.6924	91.9865	79.801	96.9194	91.83	70.0934	90.9688	85.1593	83.7251
PAX8	88.3011	0.0034	-61.3466	-67.6632	61.6121	84.7998	95.2466	96.8273	94.2832	97.3187	91.8024	44.8616	61.5286	80.5533	97.9924	94.2018
FOSL2	87.9125	0.0039	-91.8516	93.084	93.0526	84.3244	96.9594	87.8067	87.3116	88.0183	86.9501	47.9013	65.7359	89.3926	95.4352	89.0757
NT5E	87.757	0.0033	-61.5551	88.0159	94.9406	78.5055	87.4981	97.3628	98.108	94.2104	-53.4737	85.0803	41.4043	-80.943	92.665	90.8841
RRM1	87.74715	0.0051	95.4883	98.9872	66.518	-35.8296	41.0271	93.301	95.8264	93.8659	91.7171	40.7571	-74.8939	67.941	83.7772	96.9661
NR2F6	87.6841	0.0041	-54.0803	38.0118	94.0346	86.0909	84.9157	93.9464	96.652	94.2737	89.2773	-43.2177	-86.4373	-53.788	89.6099	94.1874
RAMP1	87.5364	0.004	71.1336	90.6722	89.038	83.7048	63.5402	90.9389	91.1451	92.2606	86.0348	20.9119	-54.0302	43.6287	96.9999	96.848
RYK	87.482	0.0043	-61.8936	81.6787	82.8648	-54.333	92.0992	94.0939	98.1369	93.1747	92.7281	19.0664	68.3598	71.5679	95.0868	95.8583
CISH	87.47485	0.0033	93.3572	75.1382	87.5853	93.6909	95.9794	82.5053	55.5607	87.7246	92.3456	87.3644	35.0811	-76.7342	60.1697	88.5304
PPP2R1A	86.9653	0.0059	62.6441	71.9523	-49.5008	-41.2927	85.5132	98.2947	99.0716	88.4174	93.5691	63.4676	80.9834	95.5114	90.8449	92.2752
CD14	86.9411	0.0056	85.3671	73.5438	97.3813	89.2643	70.1555	78.2034	91.1406	88.5151	95.4566	44.3341	-65.8657	46.982	95.7056	93.0582
UFD1L	86.72735	0.0042	60.1468	88.4052	91.0869	90.8781	86.1973	87.7758	90.1295	79.0025	92.7998	-13.9305	19.0837	-33.186	74.5649	87.2574
HTRA1	86.7017	0.0056	79.7761	59.3027	93.5983	82.9895	91.1297	87.275	86.1284	94.3798	90.5121	75.0964	46.3398	25.4942	92.7399	94.7712
SLC35A1	86.6194	0.0047	88.1848	88.5482	89.3042	-71.0441	62.8599	94.4065	85.3457	98.1373	-82.4801	87.8931	58.6359	71.4312	79.9002	96.6233
TWF2	86.5816	0.0047	58.4888	82.5323	89.9855	91.6198	93.6233	89.9033	83.2599	92.0083	65.8344	90.8527	61.3102	-16.8654	73.3902	94.0543
NNT	86.5804	0.0057	98.2275	86.5248	92.8522	87.9417	84.8865	94.9439	86.636	78.2185	67.8604	88.0371	89.2674	78.895	65.8667	47.2297
HOMER2	86.57715	0.0052	86.0017	82.9952	64.6696	-39.2687	92.4635	88.8282	85.2645	95.8879	91.6433	87.1526	66.1336	77.9076	96.9082	95.3881
HS2ST1	86.45095	0.0069	84.6778	88.2133	95.5139	87.4134	90.5789	73.6342	85.4885	89.1507	59.5382	-74.4213	65.8947	-60.8422	87.9718	95.2839
ZNF768	86.1779	0.006	85.1009	93.2814	74.8153	83.894	97.5857	94.2182	69.036	81.2959	94.4768	81.4923	87.2549	95.1859	82.4032	92.7998
GGT1	85.8444	0.008	63.295	72.7394	86.5469	76.3434	91.19	90.1059	87.6512	94.7109	75.1652	83.6053	85.1419	59.3722	97.9475	96.036
DFFB	85.8381	0.0088	92.2564	93.4398	87.1811	75.473	86.1289	82.0861	89.2851	85.5473	88.2408	91.3296	-30.853	-48.4398	65.7603	81.5801
HSPA2	85.7512	0.0071	91.9749	84.5123	93.4364	93.3109	71.5719	74.0924	89.3236	90.4837	92.855	42.8257	-88.0723	-68.0211	86.4889	85.0135
PRKDC	85.5594	0.0059	85.488	85.6308	-60.0643	-64.9138	84.6647	95.0343	90.8404	41.6902	88.5895	53.9764	86.3166	92.0679	75.07	92.3597
ARPC5	85.4663	0.009	91.0645	91.4266	81.3247	77.0188	88.3941	94.2224	76.8672	90.0578	68.4793	89.1491	78.5382	63.2774	82.5385	94.0476
NFKBIA	85.3383	0.0068	83.2924	91.9268	87.3842	69.9306	91.1033	90.3041	92.3735	93.2417	79.3143	-43.5768	-48.1925	72.6498	77.1075	95.0486
SLC39A8	85.3247	0.0056	89.074	89.8429	29.5808	35.1939	46.256	88.3124	87.0055	61.2587	85.1892	93.1135	85.4602	95.7899	65.6317	80.9555
THAP11	85.09155	0.0098	62.3776	91.9785	55.2183	-55.4372	96.8627	85.5457	86.1359	65.0624	79.993	87.5101	91.27	85.9241	53.7178	84.6374
GSTP1	84.9871	0.0082	77.4221	79.5802	89.2394	85.4622	76.7414	85.4028	90.0599	86.2506	32.1281	90.4607	94.9426	71.6376	71.8076	84.5714
ETV1	84.97065	0.0077	-67.3643	58.251	-50.3313	-77.3515	84.7121	91.7748	85.2292	75.9206	85.427	92.5018	95.5613	93.9434	83.8615	94.5629
GCAT	84.8342	0.0089	69.6682	85.7776	74.8168	-71.0261	78.0398	84.6827	88.9133	92.7398	60.5334	85.0124	87.9406	87.9838	66.2365	84.9857
KIAA0907	84.76225	0.0089	91.2263	84.9638	90.5444	78.7704	79.6372	88.3825	87.8456	87.2175	83.3943	60.4816	52.1929	68.1925	84.5607	97.8624
DLX3	84.7566	0.0098	80.7494	77.325	82.7283	78.6842	90.2715	93.976	94.5598	88.2167	95.0634	86.7849	75.7205	74.6778	63.7318	90.2732
ELK1	84.7354	0.0078	78.8996	91.2467	96.6438	93.3916	92.2711	65.0479	65.6443	90.5712	62.6534	-78.3772	45.3197	-66.1899	94.3524	92.6537
PIAS4	84.5086	0.0097	62.2574	56.8154	85.9967	89.979	68.8782	83.0205	88.8766	90.6989	94.8655	94.3607	51.0219	-59.876	97.186	77.0134
MEOX2	84.3183	0.0097	84.1102	91.6216	84.5264	48.3778	48.5892	93.8562	94.2474	98.264	83.6222	-27.9744	-31.9141	-45.0027	92.6348	98.8524
GPER	84.2862	0.0099	-83.1317	44.1256	-59.5633	63.8936	83.6468	95.9844	98.4375	96.0725	84.9256	32.8651	79.6968	95.675	93.6444	89.721
NRAS	84.07275	0.0091	63.4088	72.5181	88.1027	82.6279	90.1862	91.8598	89.6565	85.5176	67.637	55.0525	-45.2314	-75.7085	88.5169	87.4452
TCEB3C	83.66945	0.0099	62.7705	83.1826	68.1353	60.544	86.0131	91.246	89.8526	88.203	29.3066	62.0993	88.4566	84.1563	82.6264	88.1157
KIF2C	83.62275	0.0108	88.5406	63.877	51.569	74.4917	91.0015	92.7967	71.768	87.2763	90.7564	74.4205	51.8235	92.606	80.8311	86.4144
POLR2F	83.436	0.0113	30.164	55.8635	95.0764	92.5673	90.5184	86.9968	67.3926	89.7973	82.1663	32.935	42.6647	-59.3362	84.7057	92.123
CTBP2	83.38225	0.0095	77.8107	82.1066	89.229	51.0355	81.7621	96.9866	93.151	68.2308	67.0256	84.6579	87.027	84.8832	88.1024	48.0163
CHAF1B	83.09495	0.0112	90.0146	81.9393	79.2191	72.0741	74.4402	85.6902	89.0872	83.5422	90.7635	88.266	49.8067	82.6477	53.9469	90.4795
CEP55	82.7378	0.0109	-85.8523	-90.616	-56.7278	-55.403	89.4596	82.4887	85.9377	85.8396	79.9	82.9869	96.0935	91.6328	71.6101	87.7474
HOOK2	82.67305	0.0112	-67.1923	85.4631	91.4562	93.0117	88.3487	80.6833	72.9546	84.6628	69.5333	-40.4559	-80.2391	-69.2893	88.8715	89.9557
ZNF8	82.6499	0.012	-29.5881	83.5659	70.3456	70.2492	82.1054	85.8901	92.0389	77.4952	83.1944	87.8559	85.9081	60.3339	56.0369	91.3933
NDUFB7	82.64025	0.0119	-75.1475	44.1232	89.5264	84.0711	90.8775	95.6364	94.2547	93.1387	65.6917	19.1667	67.7767	-49.6217	97.6148	81.2094
NISCH	82.5973	0.0121	70.1456	93.0621	92.0872	77.1449	64.1395	85.3835	96.5675	79.8111	95.0829	91.3308	51.867	55.3	68.949	94.7349
HOXC10	82.5177	0.0138	-63.8826	72.0367	-66.1421	-35.4823	79.2268	92.4171	90.4857	92.9944	92.9145	44.4583	78.442	89.9125	86.3709	85.8086
AQP12A	82.46345	0.0132	46.2535	85.7193	82.3349	86.8461	86.2547	56.9202	84.3516	89.1647	82.592	38.5815	64.5546	-27.8746	84.4172	66.1318
YES1	82.12415	0.0119	82.0831	82.1854	81.0791	82.1652	62.4478	89.5706	88.343	97.8556	71.7968	-56.3038	72.2838	-38.7589	88.77	95.2824
PSMD5	82.11785	0.014	-55.256	89.9534	72.9239	55.9506	83.9116	65.1904	82.9834	57.5523	91.4679	81.2523	57.2827	85.3827	86.9886	85.5892
JAG1	82.0005	0.0158	38.1818	52.9408	86.1051	81.2363	-35.4104	89.5314	95.4814	87.253	82.7647	-21.841	72.4488	24.1885	92.6252	86.9391
MDH2	81.68315	0.0135	-53.6632	81.4675	-69.1477	28.0702	23.303	96.98	83.8966	98.3546	70.0409	-18.633	81.8988	95.047	98.1709	97.8047
POLR2I	81.65745	0.0132	-47.6413	90.5254	93.0844	93.5052	91.5953	88.465	77.0384	76.0865	53.5034	60.7336	69.0664	-92.7092	87.9452	86.2765
DPF1	81.5671	0.014	82.29	94.2496	81.1144	53.1522	86.9625	87.8399	81.8406	87.862	81.2936	43.2611	76.5349	55.455	61.5604	93.1477
HRAS	81.5062	0.0143	-40.5357	91.947	89.9981	77.8076	41.334	85.2048	89.3834	95.1565	-38.1139	-88.0153	42.3791	-71.0897	95.3863	96.3724
HDAC10	81.45505	0.015	75.2893	-63.3003	92.326	86.928	85.9711	80.3281	93.8615	77.6329	83.0326	82.582	-49.6735	70.4592	92.8968	73.4288
SLC25A14	81.39785	0.0157	31.2763	68.853	81.9258	93.6762	82.3425	92.3662	90.8347	75.3237	72.4502	-31.3988	49.9138	81.4642	85.6794	81.3315
MED7	81.38965	0.0156	83.432	82.7021	83.3099	47.3971	68.8638	92.9778	86.4475	78.7703	80.0772	42.6078	-59.1201	-59.1853	94.6966	91.1739
HMGCR	81.19485	0.0158	93.0701	87.0389	59.7638	74.6352	-53.321	98.4293	91.9034	75.3508	90.7913	61.3922	29.185	88.7263	53.3347	88.2456
PDXP	81.14995	0.0148	91.1087	77.8025	36.5427	43.4452	89.8171	83.9933	84.8271	78.4053	84.5719	63.6543	75.9578	83.8946	50.1664	86.1294
FDX1	81.1231	0.0154	-94.0774	-87.9589	-67.028	-37.6608	85.4131	87.4443	79.4838	35.1125	95.3327	43.4648	88.0626	86.14	90.5314	82.7624
NIPBL	81.02775	0.0167	83.2769	85.7925	92.7285	80.9631	81.0924	57.2625	62.4462	78.6975	96.6731	42.0915	59.7633	64.2943	81.8988	92.9497
PRKAG3	80.9617	0.0155	69.6773	77.2144	85.477	96.7921	97.5242	58.5733	89.6931	80.412	92.5883	-75.2447	-83.8395	27.9723	83.8429	81.5114
PPIA	80.7738	0.0174	-85.871	-87.1873	-57.3304	-60.1443	79.1526	86.2208	83.8716	80.1682	-57.0555	81.3794	98.5535	94.2157	83.5932	92.3492
EIF2AK3	80.76615	0.0147	82.0534	92.2493	-63.3877	-87.6581	42.0069	79.4789	89.5119	95.299	67.642	41.1404	84.5607	95.3211	65.1892	94.899
B4GALT1	80.70715	0.015	84.0179	92.6959	78.5192	35.8785	22.8166	83.5982	82.8951	86.6613	47.1608	68.2481	55.152	47.3716	86.1854	96.6009
UCK2	80.68435	0.0178	92.8336	24.4961	24.0481	90.1013	68.7895	85.3658	85.3456	76.2612	96.274	95.3487	61.0476	85.1075	73.7915	72.1068
JUN	80.6662	0.0169	-63.2461	34.4898	59.0867	68.181	88.1939	83.7424	82.6539	11.9538	-65.6147	84.503	96.1142	87.7976	79.525	81.8074
MED4	80.6422	0.0164	-77.0775	-54.6947	-76.8563	-80.4504	0	82.8589	78.4255	87.6694	87.8187	94.4129	97.1716	97.5806	72.3333	83.3947
YBX1	80.5015	0.0168	90.9167	79.486	92.2642	83.5155	72.5478	57.257	87.0083	73.648	86.2197	41.4213	-73.36	-64.7621	82.4982	81.517
BUB1B	80.2857	0.0174	-55.5942	64.5744	58.7227	77.9927	75.9117	89.3349	91.395	91.4529	90.1871	87.04	72.9953	41.5067	84.4984	82.5787
CRCP	80.26745	0.0179	74.3407	93.7997	96.1496	95.436	71.0294	86.3709	71.5789	94.4337	91.8102	71.8152	33.5188	61.6675	74.2794	86.1942
MED1	80.0871	0.0169	46.8236	81.6284	55.5817	-23.576	37.3872	82.3864	78.5458	91.9429	92.5267	55.8004	43.4893	82.7614	91.8728	93.8126
HDAC11	80.0517	0.0177	21.2727	86.5291	69.2541	53.1658	88.3696	80.5475	85.1565	91.2633	79.5559	-24.2816	44.861	46.1257	85.5155	92.4984
SBNO1	80.05015	0.0181	81.4278	88.5068	92.7002	93.7987	77.077	76.0995	93.9023	66.3598	83.4242	64.5045	46.1984	-72.9412	78.8191	81.2812
MITF	-80.10375	0.0078	50.3928	-44.2929	-78.8046	-81.2642	-89.6838	-80.8688	-83.9999	-79.3387	-84.7679	-76.2239	-68.2055	63.1645	-89.0462	-81.3483
ETFA	-80.11735	0.0089	-73.7829	-78.4426	-86.8365	-91.0615	-97.1382	-88.2676	-58.9965	-80.3704	-79.8643	-75.4267	-67.2245	-63.318	-87.0238	-84.2254
PIP4K2B	-80.11955	0.0083	42.9149	48.174	-47.2069	46.4863	-85.8743	-87.8942	-76.0076	-79.1743	-54.9537	-81.0648	-84.1969	-85.7841	-93.0496	-92.6626
VRK2	-80.2398	0.0101	-96.7113	-96.5097	-98.0153	-96.3038	-65.229	30.0837	-85.6995	-79.6222	-80.8574	-84.9857	72.5484	-28.2742	35.6075	-63.5573
SPEN	-80.521	0.0089	52.3483	-90.0015	-92.9286	-82.2131	-82.4579	-78.8289	-84.9809	-82.2768	-84.0961	-62.573	61.8898	56.2958	-74.1416	-77.5555
NSDHL	-80.6152	0.0085	-94.9815	-62.6735	77.273	85.5363	74.4784	-76.6996	40.6015	-88.8505	-29.1132	-84.5308	-92.4443	-93.624	-86.6027	-92.74
ZNF586	-80.6796	0.0071	-44.4807	-77.2031	-59.8984	20.4684	-90.2727	-87.4119	-81.522	-84.4839	42.5835	-80.4672	-85.2253	-69.1252	-80.892	-94.5929
GNPDA1	-80.68885	0.0082	-91.0689	-46.6502	-69.2371	-75.2946	-48.2246	-90.5899	-84.6332	-85.2791	-81.4305	-79.9472	37.463	81.5377	-85.0937	-92.1228
SIX4	-80.6954	0.0068	-44.0953	-50.6353	-82.0492	-80.9772	-92.146	-81.0029	-80.4136	-91.0284	-51.6576	-59.142	-63.0027	29.9252	-82.9923	-85.9228
PARN	-80.84795	0.0083	-97.5438	-90.9831	-96.2293	-89.2703	-54.6467	-52.98	-48.0128	-91.5431	-80.8473	-71.5014	64.8344	-69.0805	-88.2543	-80.8486
DUSP14	-80.8887	0.0087	87.2443	68.928	-63.526	-57.9943	-95.1419	-90.9559	-85.0276	-94.7615	-82.7665	-81.8975	-83.4142	-63.5598	29.3599	-79.8799
IQGAP1	-80.89035	0.0062	-97.2602	-89.8724	-99.2032	-94.048	-81.105	-53.7093	-30.7382	-62.9741	-90.3695	-88.5902	66.4973	76.4312	-80.6757	46.5553
LRRK2	-80.91695	0.009	44.85	-35.9441	-80.7624	-77.07	-86.2958	-81.1367	-83.8372	-77.8981	-92.1423	52.2044	-78.3239	-81.0715	-88.1861	-87.1635
GPR123	-80.9202	0.0064	31.5919	-83.1563	-62.1714	-57.4168	-87.0684	-78.6841	-88.5407	-88.8378	-84.1729	-48.6114	-55.8549	29.596	-91.0282	-96.5246
SF1	-80.9635	0.0079	56.9828	-79.9506	-82.0167	-51.9596	-86.7634	-85.3896	-97.4139	-79.9582	-66.967	-57.713	-63.1436	-82.8172	-81.9688	-89.1385
FEZ2	-80.9757	0.0066	-76.6019	68.4365	-80.6788	-69.5205	-88.8445	-88.2543	-95.3153	-74.1928	-92.0348	-91.4662	-81.2726	-77.3129	-83.5929	-62.817
IPMK	-81.093	0.006	-69.5988	-88.683	-80.0682	48.8692	-83.453	-89.3784	-63.2612	-81.4272	-83.3013	-80.7588	-67.4451	59.1308	-93.7556	-92.6858
SAT1	-81.43005	0.0068	-69.2267	-78.6095	-87.2077	-80.3703	-92.3166	-93.2642	-82.4898	-85.6293	-89.2026	-78.6292	-50.0521	32.831	-84.4698	-73.2417
ELF4	-81.66025	0.0059	-63.1328	-71.6274	-51.5338	-77.8163	-94.9479	-86.2145	-85.5042	-92.9617	-89.514	-52.2748	-92.7711	-62.2809	-71.2034	-85.9643
RPTOR	-81.78705	0.0052	-75.2757	-78.6039	-98.3636	-97.4451	-93.6848	-85.4409	-61.3765	-85.0193	-55.3581	-76.9981	43.3448	81.2699	-92.7495	-84.9702
EIF4E	-81.82525	0.0055	67.6969	-81.9186	-88.8209	-92.8305	38.0059	-97.3444	-81.7319	-96.8983	-57.2525	56.3413	72.441	55.2274	-89.6453	-83.1449
ARL3	-81.9359	0.0059	-65.4273	-83.6996	-80.6846	-77.1713	-83.1872	-96.4693	-90.161	-79.8415	-95.6684	-69.4252	76.7893	-63.8527	-92.8593	-87.1497
KARS	-81.97185	0.0051	-71.0501	-56.3224	-89.1106	-82.7197	-91.1548	-93.6942	-89.0257	-81.224	-96.6295	-42.3203	-65.5566	-70.392	-39.4469	-84.1077
CSNK1A1	-82.10815	0.0045	-87.7318	-93.0365	-83.274	-85.8185	-86.9016	-79.9873	-82.1036	-84.0951	-82.1127	-39.5319	-63.2418	96.1713	-80.0683	-80.9644
SPTLC2	-82.1627	0.0056	77.9822	78.5311	-75.1285	-62.9994	-96.9307	-38.269	-65.0297	-83.6166	-97.8561	-86.216	-95.8702	-80.7088	-88.4951	-88.0804
MEN1	-82.1644	0.0047	-92.9547	-84.3561	-88.5557	-89.2747	-68.7004	-85.7171	-88.7253	72.952	-80.0151	-51.761	78.8404	-55.5094	-79.3256	-84.3137
SNX17	-82.24005	0.0054	-75.0539	-95.5073	-95.0307	-95.2521	-64.3049	-89.6684	-91.0967	-54.6086	-62.3111	-61.8373	87.0899	67.3019	-89.4262	-93.5057
VEGFC	-82.3105	0.0044	51.9354	-35.8698	-65.8908	-73.7178	-91.58	-98.0726	-93.3206	-92.6215	-76.7026	69.7318	28.9247	-87.9184	-91.0953	-95.2188
PPP3CA	-82.3337	0.0049	-76.3301	-77.998	-76.6623	43.8739	-88.8474	-88.5602	-86.6694	-89.5208	-94.7793	-72.3295	77.5278	-76.9138	-94.9861	-96.0187
BNIP3	-82.63195	0.0053	-40.4342	-79.8746	-81.2827	-80.8505	-88.2021	-95.1437	-95.4146	-83.9812	-95.8221	74.0021	83.8208	-39.3981	-90.6164	-85.7951
ERBB3	-82.82875	0.0032	-95.5172	-89.194	-94.5813	-89.8254	-56.3582	38.246	-33.8635	-86.0341	-87.1134	57.6902	92.4845	63.481	-80.3826	-85.2749
ERO1L	-84.0111	0.0038	58.8593	-76.297	-83.4251	-89.5069	-91.2365	-88.218	-94.501	51.5257	-84.5971	36.3302	-67.4233	76.6537	-90.5221	-92.328
COPB2	-84.23285	0.0038	-96.9538	-92.542	-94.5616	-90.2821	-38.6524	-82.5963	29.3669	-97.5626	-89.2594	-60.6152	97.391	68.4584	-84.8224	-83.6433
SERPINC1	-84.5182	0.003	-86.0479	-90.6664	-94.0201	-91.2824	-42.2378	-82.9885	27.24	-96.0947	-62.6048	21.0285	71.8417	54.3552	-94.7412	-90.7104
AK4	-84.7472	0.0025	-30.0679	-51.4574	-78.6116	-75.8689	-91.1803	-95.8359	-96.1706	-96.0438	-89.9263	-42.6212	-12.7653	-79.5681	-95.9683	-93.9988
HLA-A	-85.1843	0.0034	58.3491	-79.4393	-82.1005	-86.892	-88.9039	-96.7346	-95.1532	-89.4494	-97.8847	-44.9681	-61.5067	-74.5349	-83.4766	-91.3187
PIK3CA	-85.31415	0.0033	-67.6235	-93.3337	-82.509	-88.1193	-91.8174	-93.9825	-90.0061	-94.2116	63.179	59.5551	-72.8876	75.2032	-76.2485	-97.8905
PIK3C2A	-85.60505	0.0028	-32.4493	-91.1493	-95.7727	-91.0394	-87.7602	-83.4499	-61.2119	-95.6891	72.4246	-37.266	67.7708	73.5352	-92.7494	-89.9109
IGF2R	-86.00275	0.0018	-84.7233	-80.6037	-91.424	-91.215	-28.427	52.133	-70.5952	-87.2822	-67.8311	-96.633	67.2104	-87.8654	-94.1174	-98.2093
LYPLA1	-86.03675	0.0029	84.5435	-74.0622	-88.1789	-86.1787	-85.8948	-99.3273	-99.4445	-94.5972	-77.3866	-79.3187	-58.6428	59.0881	-90.1486	-93.8919
STX4	-86.21665	0.0023	-91.1762	-92.2077	-98.2715	-96.1614	-87.6404	-88.3139	-47.293	-91.5464	-74.312	-77.0807	47.4173	62.786	-82.0613	-84.7929
ATM	-86.3255	0.0018	-46.7996	-84.0187	-87.3233	-83.2212	-95.0181	-85.3277	-88.7843	-89.711	-88.7859	39.4364	77.517	53.2818	-92.207	-91.1814
ESPL1	-86.3281	0.003	-92.8534	-91.0542	-90.7409	-86.7011	-55.7308	-87.0592	-87.5843	-55.939	-91.8129	-59.7732	60.7022	48.3455	-68.7417	-85.9551
IGF1R	-86.7464	0.0018	57.937	-92.2002	-87.3231	-89.3106	-95.0119	-86.9014	-90.7923	-65.9175	-86.5914	63.9466	59.8443	35.0554	-84.3933	-95.0565
ST3GAL5	-87.38925	0.0016	-62.3447	-85.5028	-61.6192	-83.4954	-93.0507	-91.1975	-89.2757	-91.149	-91.0779	-83.8834	-41.4764	37.4646	-95.4441	-99.1008
MTOR	-87.89255	7e-04	-89.8744	-81.0953	-90.3249	-95.0034	-94.7871	-87.3877	-87.6999	-85.3963	-92.3308	-71.0162	57.0946	-80.7118	-88.0852	-90.7947
GRN	-88.4831	5e-04	-96.7562	-94.684	-83.9086	-86.4827	-48.8493	-87.3098	28.6924	-92.5983	-95.6112	-89.6564	78.7537	41.0582	-92.6848	-91.1026
HSP90AA1	-88.5671	8e-04	-56.3354	48.944	-89.2969	-91.4946	-89.6811	-90.6787	-87.29	-95.1445	-94.4848	-56.9825	61.7953	-58.7118	-94.0464	-87.8373
PRPF4B	-88.9239	0.001	-91.9593	-90.1468	-91.5956	-92.1606	-89.0422	-95.0008	-82.0366	-88.8056	-80.2423	-54.5813	-92.5141	43.9661	45.006	-69.8643
TM9SF3	-94.5961	0	-96.465	-99.3244	-96.8882	-96.7888	-70.496	-94.793	-94.3488	-96.7485	-73.1653	-94.6795	93.0458	80.4437	-94.5127	-83.7114

## Sheet: GO identifiers
Gene Ontology ID - Name of biological pathway
These data have been obtained from Enrich web tool (http://amp.pharm.mssm.edu/Enrichr/)
GO Annotation	Biological Pathway
GO:0002694	Regulation of leukocyte activation
GO:0050865	Regulation of cell activation
GO:0051249	Regulation of lymphocyte activation
GO:0001817	Regulation of cytokine production
GO:0002697	Regulation of immune effector process
GO:0051251	Positive regulation of lymphocyte activation
GO:0002696	Positive regulation of leukocyte activation
GO:0002237	Response to molecule of bacterial origin
GO:0050867	Positive regulation of cell activation
GO:0032735	Positive regulation of interleukin-12 production
GO:0006366	Transcription from RNA polimerase II promoter
GO:0006367	Transcription initiation from RNA polimerase II promoter
GO:0048754	Branching morphogenesis of an epithelial tube
GO:0006352	DNA-templated transcription, initiation
GO:0061138	Morphogenesis of branching epithelium
GO:0001765	Morphogenesis of branching structure
GO:0032870	Cellular response to hormone stimulus
GO:0048729	Tissue morphogenesis
GO:0002009	Morphogenesis of an epithelium
GO:0006206	Pyrimidine nucleobase metabolic process
GO:0036092	Phosphatidylinositol-3-phosphate biosynhetic process
GO:0070997	Neuron death
GO:0008286	Insulin receptor signaling pathway
GO:0032869	Cellular response to insulin stimulus
GO:0090407	Organophospatase biosynthetic process
GO:0048017	Inositol lipid-mediated signaling
GO:0048015	Phosphatidylinositol-mediated signaling
GO:0090140	Regulation of mitochondrial fission
GO:0046854	Phosphatidylinositol phosphorylation
GO:0032868	Response to insulin
